# Supplementary material for: Genomic analyses of an extensive collection of wild and cultivated accessions provide new insights into peach breeding history
Source: Genome Biol. 2019 Feb 21;20:36. doi: 10.1186/s13059-019-1648-9 (PMC6383288; doi:10.1186/s13059-019-1648-9)
Supplement: Supplementary file 1 — Table S1. Sequencing summary of 480 peach accessions. Table S8. Putative domestication sweeps. Table S9. Putative improvement sweeps. Table S10. Genes in putative domestication sweeps. Table S11. Genes in putative improvement sweeps. Table S15. Putative selective sweeps for low CR breeding. Table S16. Chilling requirement test by classifying accessions into low (1) and non-low CR (0). Table S17. Putative improvement sweeps in western improved group. Table S18. Putative improvement sweeps in eastern improved group. (XLSX 576 kb) [file 13059_2019_1648_MOESM1_ESM.xlsx]

## Sheet: Table S1
Table S1 Sequencing summary of 480 peach accessions.
Accessions name	ID	Botanical varieties	Types	Origin	Mapping rate(%)	insert size (bp)	depth	coverage	total reads	total bases	reads length	Used for SNP verification (√) or not	Application
NJN76	ZGSP-015	P. persica L.	Improved cultivar	USA	92.27	466	3.37	90	8690475	755941248	49	√	Fresh
Jing Feng	ZGSP-016	P. persica L.	Improved cultivar	China	91.59	453	2.53	86.4	6544626	568928651	49	√	Fresh
Li07-1-13	ZGSP-017	P. persica L.	Improved cultivar	China	92.55	478	3.45	90.6	8925654	775020383	49		Fresh
Bailey	ZGSP-041	P. persica L.	Improved cultivar	USA	93.85	465	5.34	95.3	17132517	1199936801	49		Fresh
Hakuho	ZGSP-048	P. persica L.	Improved cultivar	Japan	93.48	479	2.35	83.5	7008220	527597999	49		Fresh
Okubo	ZGSP-050	P. persica L.	Improved cultivar	Japan	92.5	474	2.08	79.6	6347709	466709602	49		Fresh
Yu Bai	ZGSP-055	P. persica L.	Improved cultivar	China	94.45	474	2.41	84.7	6854557	540590063	49		Processing
Shu Guang	ZGSP-071	P. persica L.	Improved cultivar	China	94.15	472	2.5	86.7	7302500	561314888	49	√	Fresh
Legrand	ZGSP-072	P. persica L.	Improved cultivar	USA	94.77	492	2.47	85.9	6880046	553783224	49	√	Fresh
Rui Guang 2	ZGSP-073	P. persica L.	Improved cultivar	China	94.34	484	2.89	89.1	8106947	648765088	49	√	Fresh
Mei Gui Hong	ZGSP-074	P. persica L.	Improved cultivar	China	94.24	480	2.74	88.4	7619428	615560983	49	√	Fresh
Jing Yu	ZGSP-075	P. persica L.	Improved cultivar	China	94.05	479	2.86	88.9	8008411	642697165	49	√	Fresh
May Fire	ZGSP-076	P. persica L.	Improved cultivar	USA	95.12	477	2.98	89.1	8183682	668639488	49	√	Fresh
Shuang Xi Hong	ZGSP-078	P. persica L.	Improved cultivar	China	95.25	485	3.02	90.2	8305926	677766892	49	√	Fresh
Yan Hong	ZGSP-080	P. persica L.	Improved cultivar	China	93.86	465	3.18	90.8	8901005	714163287	49		Fresh
Hua Guang	ZGSP-081	P. persica L.	Improved cultivar	China	94.63	471	3.54	93.3	9839052	795858197	49	√	Fresh
Zhong You 5	ZGSP-092	P. persica L.	Improved cultivar	China	96.7	474	5.98	97.5	7942356	1343535819	90		Fresh
Hong Shan Hu	ZGSP-093	P. persica L.	Improved cultivar	China	96.4	474	6.59	97.6	8803881	1480278247	90	√	Fresh
Maria Serena	ZGSP-098	P. persica L.	Improved cultivar	Italy	95.95	468	5.66	96.5	7592054	1270488914	90	√	Processing
Redhaven	ZGSP-100	P. persica L.	Improved cultivar	USA	96.58	482	6.14	97.7	8161556	1379168856	90	√	Fresh
Phillips	ZGSP-101	P. persica L.	Improved cultivar	USA	96.69	477	6.3	98.3	8334185	1414738315	90		Processing
Zhong You Pan 2	ZGSP-102	P. persica L.	Improved cultivar	China	96.43	495	5.97	97	7977389	1340016232	90	√	Fresh
Zhong You Pan 4	ZGSP-103	P. persica L.	Improved cultivar	China	96.82	459	7.31	98	9681612	1642942192	90	√	Fresh
Zao Huang Pan Tao	ZGSP-104	P. persica L.	Improved cultivar	China	96.33	467	8.4	98.3	11246293	1886746418	90	√	Fresh
Ping Ding You Pan Tao	ZGSP-105	P. persica L.	Improved cultivar	China	96.72	472	8.23	96.8	10911126	1848038302	90		Fresh
Mai Huang Pan Tao	ZGSP-106	P. persica L.	Improved cultivar	China	96.51	485	8.08	98	10768756	1814449686	90	√	Fresh
Dalian 4-35	ZGSP-108	P. persica L.	Improved cultivar	China	96.64	478	7.43	96.5	9882370	1669735973	90	√	Fresh
Zhong You 9	ZGSP-111	P. persica L.	Improved cultivar	China	96.48	470	7.75	97.9	10349468	1741025796	90		Fresh
Harrow blood	ZGSP-112	P. persica L.	Improved cultivar	Canada	96.41	461	8.74	98.2	11729376	1962708998	90		Fresh
Zhong You 4	ZGSP-115	P. persica L.	Improved cultivar	China	96.71	472	6.33	96.6	8421400	1421379510	90		Fresh
NJC77	ZGSP-130	P. persica L.	Improved cultivar	USA	95.8	470	5.92	93.4	7989196	1328749881	90	√	Processing
Xia Hui 1	ZGSP-133	P. persica L.	Improved cultivar	China	98.36	269	7.01	96.5	6567984	1574428896	125	√	Fresh
Sunago Wase	ZGSP-136	P. persica L.	Improved cultivar	Japan	94.19	262	4.91	92.9	4997466	1103933752	125	√	Fresh
Sha Hong	ZGSP-137	P. persica L.	Improved cultivar	China	98.52	281	6.55	96.2	6096253	1471261016	125	√	Fresh
Matsumori	ZGSP-138	P. persica L.	Improved cultivar	Japan	94.13	285	4.8	93.3	4846367	1078391457	125	√	Fresh
Kawanakajima Hakuto	ZGSP-143	P. persica L.	Improved cultivar	Japan	96.5	312	5.25	94.7	5061108	1178482483	125	√	Fresh
Kanoiwa	ZGSP-144	P. persica L.	Improved cultivar	Japan	93.84	287	4.47	93.8	4598682	1003503051	125	√	Fresh
Yumyeong	ZGSP-149	P. persica L.	Improved cultivar	Korea	94.44	292	6.3	96.2	6257578	1415438656	125	√	Fresh
Maravilha	ZGSP-150	P. persica L.	Improved cultivar	USA	98.46	281	6.8	96.7	6339427	1528444590	125		Fresh
Favolate 2	ZGSP-204	P. persica L.	Improved cultivar	Italy	97.77	310	5.65	97.7	5328119	1270205599	125	√	Fresh
Fertilia Morettimi	ZGSP-205	P. persica L.	Improved cultivar	Italy	97.97	268	7.89	98.5	7427897	1772115996	125		Fresh
Cullinan	ZGSP-207	P. persica L.	Improved cultivar	USA	97.55	284	6.3	97.5	5992034	1416335388	125	√	Processing
Regina	ZGSP-210	P. persica L.	Improved cultivar	USA	97.93	278	6.24	97.7	5873494	1401341224	125	√	Fresh
Early Zrawford	ZGSP-211	P. persica L.	Improved cultivar	USA	98.12	300	5.05	95.7	4759898	1134069116	125		Processing
Flordaking	ZGSP-212	P. persica L.	Improved cultivar	USA	97.27	271	7.48	98	7038473	1679884581	125	√	Fresh
Flordagold	ZGSP-213	P. persica L.	Improved cultivar	USA	98.3	280	6.7	97.9	6251430	1505908141	125		Fresh
Spring baby	ZGSP-215	P. persica L.	Improved cultivar	USA	98.19	268	6.41	96.5	5986075	1438925200	125	√	Fresh
Feng Huang	ZGSP-218	P. persica L.	Improved cultivar	China	98.33	264	6.1	95.7	5695265	1371135719	125	√	Processing
Lian Huang	ZGSP-219	P. persica L.	Improved cultivar	China	97.72	295	6.65	95.4	6298109	1492819685	125	√	Processing
NJC108	ZGSP-220	P. persica L.	Improved cultivar	USA	98.11	289	6.09	97.1	5718072	1368639493	125		Processing
NJC83	ZGSP-221	P. persica L.	Improved cultivar	USA	98.27	295	5.8	97.8	5431044	1303525695	125		Processing
Dicon	ZGSP-222	P. persica L.	Improved cultivar	USA	97.73	296	5.62	97.7	5297835	1263086025	125	√	Processing
Babygold 5	ZGSP-223	P. persica L.	Improved cultivar	USA	97.9	256	6.93	97.8	6501899	1556810777	125	√	Processing
TX4B185LN	ZGSP-236	P. persica L.	Improved cultivar	USA	95.74	335	2.67	83	4432548	599068470	150		Fresh
Zhong You Pan 1	ZGSP-248	P. persica L.	Improved cultivar	China	97.67	299	4.9	95.1	4619232	1100192445	125	√	Fresh
Long You Pan Tao	ZGSP-249	P. persica L.	Improved cultivar	China	97.94	299	4.74	95.5	4449252	1065242844	125	√	Fresh
Ping Ding You Pan Tao	ZGSP-250	P. persica L.	Improved cultivar	China	97.46	298	4.5	94.2	4250184	1009935756	125		Fresh
Zao Hong Zhu	ZGSP-252	P. persica L.	Improved cultivar	China	97.99	289	8	97.9	7575920	1798047407	125	√	Fresh
Qin Guang	ZGSP-253	P. persica L.	Improved cultivar	China	97.48	288	7.75	97.3	7401473	1741766250	125	√	Fresh
Hu You 003	ZGSP-254	P. persica L.	Improved cultivar	China	97.54	302	6.14	96.7	5851821	1380168260	125	√	Fresh
Hu You 004	ZGSP-255	P. persica L.	Improved cultivar	China	97.37	285	7.44	97.9	7123279	1670370923	125	√	Fresh
Mayglo	ZGSP-256	P. persica L.	Improved cultivar	USA	98.22	287	7.27	97.3	6809467	1632292709	125	√	Fresh
Cheonhong	ZGSP-257	P. persica L.	Improved cultivar	Korea	94.16	309	4.75	94.6	4825477	1066115037	125	√	Fresh
NJN80	ZGSP-258	P. persica L.	Improved cultivar	USA	97.53	287	6.6	96.8	6342391	1483062831	125		Fresh
Croce Del Sud	ZGSP-259	P. persica L.	Improved cultivar	Italy	98.22	311	4.82	95	4590531	1083105281	125		Fresh
Nectagrand	ZGSP-260	P. persica L.	Improved cultivar	Italy	97.56	295	5.24	96.2	4950711	1176132543	125		Fresh
Snow Queen	ZGSP-261	P. persica L.	Improved cultivar	USA	98.24	306	5.07	95.9	4803086	1138761942	125		Fresh
Armking	ZGSP-262	P. persica L.	Improved cultivar	USA	97.56	295	6.66	97.5	6318426	1495340607	125		Fresh
Early red 2	ZGSP-263	P. persica L.	Improved cultivar	USA	97.69	291	4.95	96.4	4658583	1111265198	125	√	Fresh
Nectaross	ZGSP-264	P. persica L.	Improved cultivar	Italy	98.13	278	6.62	97.2	6221551	1488158960	125		Fresh
Fuzalode	ZGSP-266	P. persica L.	Improved cultivar	France	97.29	290	6.83	97.5	6513430	1533369205	125		Fresh
Hardride	ZGSP-267	P. persica L.	Improved cultivar	Canada	97.99	315	5.63	96.9	5302783	1264397253	125		Fresh
Xin Jiang Ye You Tao	ZGSP-268	P. persica L.	Landrace	China	98.15	280	7	96	6550628	1572513640	125		Fresh
Bei Nong Zao Shu	ZGSP-389	P. persica L.	Improved cultivar	China	96.97	534	9.66	97.6	9251131	2170966220	125	√	Fresh
Chun Lei	ZGSP-390	P. persica L.	Improved cultivar	China	96.81	549	10.22	97.1	9809912	2295201659	125	√	Fresh
Zao Hua Lu	ZGSP-391	P. persica L.	Improved cultivar	China	95.91	487	10.26	96.9	10012079	2305263773	125		Fresh
Zao Xia Lu	ZGSP-392	P. persica L.	Improved cultivar	China	95.51	502	9.46	96.8	9265983	2124161102	125	√	Fresh
Zao Mei	ZGSP-393	P. persica L.	Improved cultivar	China	96.39	575	7.9	95.5	7594158	1774326670	125	√	Fresh
Yang Zhou 531	ZGSP-394	P. persica L.	Improved cultivar	China	95.39	515	9.01	97.7	8883780	2023197824	125		Fresh
Hang Zhou Zao Shui Mi	ZGSP-395	P. persica L.	Improved cultivar	China	97.19	563	9.03	97.7	8617163	2028130238	125	√	Fresh
Mai Xiang	ZGSP-396	P. persica L.	Improved cultivar	China	96.47	535	9.37	97.7	9034954	2103962740	125	√	Fresh
Xia Hui 2	ZGSP-397	P. persica L.	Improved cultivar	China	97.11	550	9.31	96.7	8880658	2090346989	125		Fresh
Zhao Xia	ZGSP-398	P. persica L.	Improved cultivar	China	96.84	555	8.07	97	7704666	1812217997	125		Fresh
Bai Xiang Lu	ZGSP-399	P. persica L.	Improved cultivar	China	96.95	502	9.48	97.2	9093826	2129414266	125		Fresh
Jing Chun	ZGSP-400	P. persica L.	Improved cultivar	China	97.04	573	8.23	95.9	7851145	1847711367	125	√	Fresh
Springtime	ZGSP-401	P. persica L.	Improved cultivar	USA	97.38	509	9.22	97.6	8724338	2072121151	125	√	Fresh
Amsden	ZGSP-402	P. persica L.	Improved cultivar	USA	97.03	531	10.01	97.6	9537332	2248312429	125	√	Fresh
Saotome	ZGSP-403	P. persica L.	Improved cultivar	Japan	97.26	507	11.19	98.5	10715707	2514759729	125	√	Fresh
Okayama Wase	ZGSP-404	P. persica L.	Improved cultivar	Japan	97.11	530	8.92	94.6	8519392	2004589797	125	√	Fresh
An Nong Shui Mi	ZGSP-405	P. persica L.	Improved cultivar	China	96.2	538	9.96	96.4	9735358	2236907980	125	√	Fresh
Wei Yang 2	ZGSP-407	P. persica L.	Improved cultivar	China	96.93	562	9.64	95.8	9293869	2165842151	125	√	Fresh
Robin	ZGSP-408	P. persica L.	Improved cultivar	USA	97.04	529	9.91	97.1	9494301	2225714047	125	√	Fresh
Zao Yan	ZGSP-409	P. persica L.	Improved cultivar	China	96.65	492	10.42	98.5	10068415	2340448366	125	√	Fresh
Bei Nong 2	ZGSP-410	P. persica L.	Improved cultivar	China	97.26	501	10.83	97.3	10290635	2431775541	125	√	Fresh
Kurakato Wase	ZGSP-411	P. persica L.	Improved cultivar	Japan	97.39	552	9.51	96.1	9022361	2135804859	125	√	Fresh
Denjiulo	ZGSP-412	P. persica L.	Improved cultivar	Japan	97.74	568	10.41	97	9843812	2338359914	125	√	Fresh
Hong Gan Lu	ZGSP-413	P. persica L.	Improved cultivar	China	97.26	555	9.37	96.4	8919275	2105582551	125	√	Fresh
Zhao Hui	ZGSP-414	P. persica L.	Improved cultivar	China	96.79	466	8.5	88.2	8258724	1910522033	125	√	Fresh
Hui Yun Lu	ZGSP-415	P. persica L.	Improved cultivar	China	96.67	501	8.18	96.1	7864274	1837746838	125	√	Fresh
Jie Tu Bai	ZGSP-417	P. persica L.	Improved cultivar	China	96.93	564	9.1	96	8738216	2044111502	125	√	Fresh
Yun Shu 2	ZGSP-419	P. persica L.	Improved cultivar	China	96.13	547	9.07	96.5	8849780	2036398927	125	√	Fresh
Azumo	ZGSP-420	P. persica L.	Improved cultivar	Japan	96.7	549	9.49	98	9114988	2131929105	125		Fresh
Man Tian Hong	ZGSP-421	P. persica L.	Improved cultivar	China	95.93	532	9.3	96.3	9085839	2090054288	125	√	Fresh
Asama Hakuto	ZGSP-422	P. persica L.	Improved cultivar	Japan	95.86	522	9.08	95.7	8928515	2039106458	125		Fresh
Kugetsu	ZGSP-423	P. persica L.	Improved cultivar	Japan	96.13	561	9.24	97.2	8978734	2075997446	125	√	Fresh
Benishimizi	ZGSP-424	P. persica L.	Improved cultivar	Japan	96.19	532	9.26	97.8	8980869	2080413020	125	√	Fresh
Abehakuto	ZGSP-425	P. persica L.	Improved cultivar	Japan	96.69	552	9.32	95.6	9010604	2094718828	125	√	Fresh
Hakuto	ZGSP-426	P. persica L.	Improved cultivar	Japan	96.35	563	8.64	95.7	8358769	1940060201	125		Fresh
Kouyou Hakuto	ZGSP-428	P. persica L.	Improved cultivar	Japan	95.9	496	9.97	97.2	9730477	2238801982	125		Fresh
Chi Yuan Mi	ZGSP-429	P. persica L.	Improved cultivar	China	96.16	595	7.22	95.4	6984895	1622755279	125		Fresh
Xin Bai Hua	ZGSP-430	P. persica L.	Improved cultivar	China	96.42	565	10.56	96.3	10226225	2371487463	125	√	Fresh
Wan Bai Hua	ZGSP-431	P. persica L.	Improved cultivar	China	96.73	564	9.39	95.4	9091912	2108911574	125		Fresh
Wan Bai Mi	ZGSP-432	P. persica L.	Improved cultivar	China	95.87	489	15.35	97.4	15102382	3447420806	125		Fresh
Jing Mi	ZGSP-433	P. persica L.	Improved cultivar	China	96.88	482	10.37	97.1	9978919	2329828683	125		Fresh
Jing Yan	ZGSP-434	P. persica L.	Improved cultivar	China	96.49	604	9.74	96.4	9387182	2187548415	125		Fresh
Lai Shan Mi	ZGSP-435	P. persica L.	Improved cultivar	China	96.17	509	9.04	97	8758102	2031645404	125	√	Fresh
Qin Wang	ZGSP-436	P. persica L.	Improved cultivar	China	96.26	508	9.56	96.1	9247635	2147740168	125	√	Fresh
Wan Mi	ZGSP-437	P. persica L.	Improved cultivar	China	96.66	589	8.26	97.5	7939595	1855006384	125		Fresh
21 shiji	ZGSP-438	P. persica L.	Improved cultivar	China	95.69	527	8.66	96.9	8475703	1945759977	125	√	Fresh
Tan Chun	ZGSP-441	P. persica L.	Landrace	China	95.74	541	7.48	95.8	7326492	1679768720	125	√	Fresh
Shaji 2	ZGSP-444	P. persica L.	Improved cultivar	China	96.97	550	9.96	97.5	9548815	2237734634	125	√	Fresh
Shuang Feng	ZGSP-446	P. persica L.	Improved cultivar	China	96.53	514	8.98	97.1	8640472	2016328137	125		Fresh
Reddomun	ZGSP-447	P. persica L.	Improved cultivar	Japan	95.47	537	9.06	96.5	8907521	2035668496	125	√	Fresh
Springgold	ZGSP-449	P. persica L.	Improved cultivar	USA	96.97	518	8.68	97.4	8297760	1950533917	125	√	Fresh
June gold	ZGSP-450	P. persica L.	Improved cultivar	USA	97.01	534	9.17	97.8	8776403	2059130132	125	√	Fresh
Cheng Xiang	ZGSP-451	P. persica L.	Improved cultivar	China	97.14	533	8.59	96.7	8214075	1930335830	125	√	Fresh
Lu Xiang	ZGSP-452	P. persica L.	Improved cultivar	China	97.5	516	8.04	95.9	7638430	1805936405	125	√	Fresh
Fay Elbert	ZGSP-455	P. persica L.	Improved cultivar	USA	97.11	508	9.66	98.1	9230849	2169931692	125	√	Fresh
Havis	ZGSP-456	P. persica L.	Improved cultivar	USA	96.37	520	7.45	95	7194490	1672871454	125		Fresh
Triumph	ZGSP-457	P. persica L.	Improved cultivar	USA	95.42	523	9.44	96.3	9260021	2120609436	125	√	Fresh
Harken	ZGSP-458	P. persica L.	Improved cultivar	Canada	97.66	506	8.76	97.1	8299207	1967984716	125		Fresh
Harmony	ZGSP-459	P. persica L.	Improved cultivar	USA	95.9	533	10.56	97.5	10295000	2372549164	125	√	Fresh
Norman	ZGSP-460	P. persica L.	Improved cultivar	USA	97.01	541	8.87	97.1	8483812	1991751131	125	√	Fresh
Improved Flavor Crest	ZGSP-461	P. persica L.	Improved cultivar	USA	96.47	518	7.83	94.7	7560046	1758380879	125	√	Fresh
Redtop	ZGSP-462	P. persica L.	Improved cultivar	USA	97.01	496	9	97.2	8629943	2021414267	125		Fresh
Redskun	ZGSP-463	P. persica L.	Improved cultivar	USA	96.87	513	9.08	96.6	8724942	2039857170	125		Fresh
Gan Xuan 4	ZGSP-465	P. persica L.	Improved cultivar	China	95.74	527	8.67	94.6	8472575	1946787016	125	√	Fresh
Jin Xiu	ZGSP-466	P. persica L.	Improved cultivar	China	96.11	542	7.93	91.5	7770479	1780643746	125	√	Fresh
Wu yue Jin	ZGSP-467	P. persica L.	Improved cultivar	China	96.44	540	9.8	97.3	9458376	2200976183	125	√	Fresh
Tropicbeauty	ZGSP-468	P. persica L.	Improved cultivar	USA	96.95	516	9.41	97.2	9037812	2113761280	125		Fresh
Spring prince	ZGSP-469	P. persica L.	Improved cultivar	USA	96.37	496	10.39	96.9	10032427	2333105457	125	√	Fresh
Flame prince	ZGSP-470	P. persica L.	Improved cultivar	USA	96.07	514	9.04	97.5	8753172	2031206289	125		Fresh
Ruby prince	ZGSP-471	P. persica L.	Improved cultivar	USA	96.15	513	9.89	98	9554780	2222596823	125		Fresh
Blaze prince	ZGSP-472	P. persica L.	Improved cultivar	USA	96.5	521	9.94	97.7	9595982	2233978290	125		Fresh
Autumn prince	ZGSP-473	P. persica L.	Improved cultivar	USA	95.83	515	8.88	96.7	8650034	1995053167	125		Fresh
Spring gem	ZGSP-474	P. persica L.	Improved cultivar	USA	96.72	544	7.57	94.1	7281727	1700369616	125		Fresh
Xiwei gold	ZGSP-475	P. persica L.	Improved cultivar	Japan	96.16	530	9.88	96.6	9596865	2219720271	125	√	Fresh
Zheng Huang 2	ZGSP-476	P. persica L.	Improved cultivar	China	96.46	501	8.34	97.3	8055971	1872429422	125	√	Fresh
Zheng Huang 3	ZGSP-477	P. persica L.	Improved cultivar	China	96.07	515	9.3	96.7	9065158	2088677554	125	√	Fresh
Dalian 12-28	ZGSP-478	P. persica L.	Improved cultivar	China	96.09	539	9.41	96.8	9182209	2113152842	125		Fresh
Dalian 22-8	ZGSP-479	P. persica L.	Improved cultivar	China	95.88	553	9.3	96.7	9113769	2090038608	125	√	Fresh
NJC113	ZGSP-480	P. persica L.	Improved cultivar	USA	96.59	551	9.64	97.1	9289436	2166359867	125		Fresh
NJC106	ZGSP-481	P. persica L.	Improved cultivar	USA	96.68	521	9.81	98	9437291	2204621506	125	√	Fresh
NJC84	ZGSP-482	P. persica L.	Improved cultivar	USA	96.11	515	9.7	98.2	9394281	2178496936	125	√	Fresh
Globehaven	ZGSP-483	P. persica L.	Improved cultivar	USA	96.83	528	9.38	96.4	8973047	2106757358	125		Fresh
Babygold 6	ZGSP-484	P. persica L.	Improved cultivar	USA	97.1	509	10.4	97.9	9983703	2335978376	125		Processing
NJC20	ZGSP-488	P. persica L.	Improved cultivar	USA	96.44	513	9.98	97.5	9677865	2241578305	125		Fresh
NJC48	ZGSP-489	P. persica L.	Improved cultivar	USA	96.9	507	8.76	97.2	8422152	1966912904	125		Fresh
Kanto 5	ZGSP-490	P. persica L.	Improved cultivar	Japan	96.51	506	9.29	97.9	8960814	2086732988	125	√	Processing
Cheng Yan	ZGSP-492	P. persica L.	Improved cultivar	China	97.22	545	8.89	94.8	8536169	1996930895	125	√	Fresh
Kanto 14	ZGSP-493	P. persica L.	Improved cultivar	Japan	96.86	520	9.29	97	8887392	2087593321	125	√	Processing
Sunhigh	ZGSP-494	P. persica L.	Improved cultivar	USA	96.03	489	9.2	97.1	8951988	2065868361	125		Fresh
Sims	ZGSP-495	P. persica L.	Improved cultivar	USA	96.96	520	9.99	98.2	9558284	2244974688	125		Fresh
Fortuna	ZGSP-496	P. persica L.	Improved cultivar	USA	95.26	536	7.87	97.8	7706784	1767280446	125		Fresh
Pan Tao Wang	ZGSP-502	P. persica L.	Improved cultivar	China	95.7	525	7.54	89.2	7370699	1692840497	125	√	Fresh
Pan Tao Huang Hou	ZGSP-503	P. persica L.	Improved cultivar	China	97.03	500	7.7	92.4	7373117	1730343936	125	√	Fresh
Rui Pan 2	ZGSP-508	P. persica L.	Improved cultivar	China	96.52	552	7.39	94.6	7125175	1659193550	125	√	Fresh
124 Pan Tao	ZGSP-510	P. persica L.	Improved cultivar	China	96.06	516	8.32	96.8	8068178	1869920170	125	√	Fresh
Sulian Pan Tao	ZGSP-511	P. persica L.	Improved cultivar	Russia	96.18	511	9.17	97.8	8854490	2059786839	125	√	Fresh
Qian Nian Hong	ZGSP-512	P. persica L.	Improved cultivar	China	96.75	519	9.93	97.2	9591016	2229712157	125	√	Fresh
Yan Guang	ZGSP-514	P. persica L.	Improved cultivar	China	96.27	502	8.94	97.2	8629190	2008335393	125	√	Fresh
Zao Hong Xia	ZGSP-515	P. persica L.	Improved cultivar	China	96.48	496	10.27	96.5	9940580	2306131548	125	√	Fresh
Dan Mo	ZGSP-516	P. persica L.	Improved cultivar	China	95.94	529	8.89	97.5	8652248	1996701062	125	√	Fresh
ZN Jin Hui	ZGSP-517	P. persica L.	Improved cultivar	China	96.86	541	8.54	96.5	8210663	1917860522	125		Fresh
Da Bai Suan	ZGSP-518	P. persica L.	Improved cultivar	China	96.74	543	9.52	96.2	9199213	2138590417	125	√	Fresh
Rui Guang 5	ZGSP-519	P. persica L.	Improved cultivar	China	96.97	502	9.71	95.1	9335412	2180753995	125		Fresh
Rui Guang 7	ZGSP-520	P. persica L.	Improved cultivar	China	96.87	537	9.08	96.1	8706909	2040150355	125		Fresh
Rui Guang 18	ZGSP-521	P. persica L.	Improved cultivar	China	96.81	508	9.65	97.3	9332997	2168119610	125	√	Fresh
ZN Jin Shuo	ZGSP-522	P. persica L.	Improved cultivar	China	96.66	517	8.97	96.7	8679708	2016035442	125	√	Fresh
Nectagrand 2	ZGSP-534	P. persica L.	Improved cultivar	Italy	96.72	555	6.63	95.3	6341520	1489914046	125	√	Fresh
Nectagrand 1	ZGSP-535	P. persica L.	Improved cultivar	Italy	97.16	571	8.38	96.7	7962335	1881704541	125	√	Fresh
Summer Grand	ZGSP-536	P. persica L.	Improved cultivar	USA	96.95	578	7.73	96.6	7348388	1737269925	125	√	Fresh
May Grand	ZGSP-537	P. persica L.	Improved cultivar	USA	96.58	550	10.8	98.1	10382041	2426404456	125	√	Fresh
NJN89	ZGSP-539	P. persica L.	Improved cultivar	USA	96.95	548	10.2	97.5	9810391	2290730639	125		Fresh
Nectagrand 7	ZGSP-540	P. persica L.	Improved cultivar	Italy	96.52	569	10.55	96.6	10182575	2368943133	125		Fresh
Flavortop	ZGSP-543	P. persica L.	Improved cultivar	USA	96.63	562	11.25	98.1	10805326	2526892036	125	√	Fresh
Fantasia	ZGSP-544	P. persica L.	Improved cultivar	USA	97.17	549	7.81	96.3	7402420	1755223486	125	√	Fresh
Summer Beauty	ZGSP-547	P. persica L.	Improved cultivar	USA	96.96	546	10.64	97.7	10168323	2390290070	125		Fresh
Super Crimson	ZGSP-550	P. persica L.	Improved cultivar	USA	96.87	582	7.26	95.9	6920066	1631149770	125		Fresh
Red diamond	ZGSP-551	P. persica L.	Improved cultivar	USA	97.14	554	7.2	96	6854662	1617630533	125	√	Fresh
Rutgers Redleaf	ZGSP-552	P. persica L.	Improved cultivar	USA	96.82	556	10.14	96.8	9700155	2277188457	125	√	Fresh
Siberian C	ZGSP-553	P. persica L.	Improved cultivar	Italy	96.67	516	10.11	95.5	9751048	2271202611	125	√	Fresh
Okinawa	ZGSP-554	P. persica L.	Improved cultivar	USA	97.12	564	11.5	95.8	10994250	2582239772	125	√	Fresh
Nemaguard	ZGSP-555	P. persica L.	Improved cultivar	USA	96.59	555	10.26	95.8	9897949	2304394529	125	√	Fresh
Maria Laura	ZGSP-556	P. persica L.	Improved cultivar	Italy	96.52	514	8.53	97.4	8195492	1917106184	125		Fresh
Croce Decsus	ZGSP-557	P. persica L.	Improved cultivar	USA	96.72	547	9.25	96.5	8874274	2078641130	125		Fresh
Fairlane	ZGSP-558	P. persica L.	Improved cultivar	USA	95.99	536	8.25	96.9	7986754	1852671946	125		Fresh
Huang Jin Mei Li	ZGSP-559	P. persica L.	Improved cultivar	China	96.58	558	10.82	97.6	10418766	2429658056	125	√	Fresh
Rui Pan 3	ZGSP-562	P. persica L.	Improved cultivar	China	96.8	600	10.19	95.3	9800362	2289130616	125		Fresh
Zhong You 7	ZGSP-563	P. persica L.	Improved cultivar	China	97.12	561	11.55	97.4	11019266	2593462652	125	√	Fresh
Chun Mi	ZGSP-598	P. persica L.	Improved cultivar	China	96.62	551	7.94	96.6	7621319	1784556080	125		Fresh
Zhong Pan Tao 11	ZGSP-603	P. persica L.	Improved cultivar	China	96.7	313	5.2	94.8	4545182	1169187234	150		Fresh
Xia Hui 5	ZGSP-604	P. persica L.	Improved cultivar	China	95.97	319	5.12	92.8	4597264	1150317126	150		Fresh
Xia Cui	ZGSP-607	P. persica L.	Improved cultivar	China	95.89	502	8.32	96.6	8053849	1867971666	125		Fresh
Zhong 06-8-44	ZGSP-623	P. persica L.	Improved cultivar	China	97.03	301	5.61	96.6	5219975	1259689786	150		Fresh
Nan Fang Jin Mi	ZGSP-633	P. persica L.	Improved cultivar	China	96.04	324	5.46	96.7	5067653	1227258263	150		Fresh
Early Yumyeong	ZGSP-647	P. persica L.	Improved cultivar	Korea	93.89	299	6.38	91.7	6012111	1433425250	150		Fresh
Ying Shuang Hong	ZGSP-649	P. persica L.	Improved cultivar	China	95.58	286	5.3	93.7	5441792	1190808646	150		Fresh
Ying Zui Huang Tao	ZGSP-650	P. persica L.	Landrace	China	95.96	309	5.36	93.4	4884069	1204342126	150		Fresh
Yang Zhou 431	ZGSP-651	P. persica L.	Improved cultivar	China	94.26	299	5.56	94.7	5292565	1249025744	150		Fresh
Arctic Star	ZGSP-704	P. persica L.	Improved cultivar	USA	95.41	315	5.96	96.6	5694980	1338678879	150		Fresh
Arctic Blaze	ZGSP-705	P. persica L.	Improved cultivar	USA	94.3	330	5.92	94.4	5681534	1329893201	150		Fresh
Sunred	ZGSP-725	P. persica L.	Improved cultivar	USA	94.81	315	4.55	93.5	5608297	1022491974	150		Fresh
Hetian Wan You Tao	ZGSP-726	P. persica L.	Landrace	China	94.89	312	5.41	92.6	4920631	1215157632	150	√	Fresh
Hetian Huang Rou	ZGSP-727	P. persica L.	Landrace	China	95.59	316	4.58	92.8	4118550	1029720692	150	√	Fresh
Halfold	ZGSP-728	P. persica L.	Improved cultivar	USA	95.71	302	3.19	84.6	5149694	715891909	150		Fresh
Harbrite	ZGSP-729	P. persica L.	Improved cultivar	Italy	95.87	321	2.82	82.4	4731656	633858718	150		Fresh
Feng Guan 2	ZGSP-731	P. persica L.	Improved cultivar	China	95.39	305	5.14	92.4	6159589	1153526005	150		Fresh
Troubadour	ZGSP-732	P. persica L.	Improved cultivar	France	94.66	309	4.23	93.6	5213375	950822009	150		Fresh
Tsukuba 89	ZGSP-736	P. persica L.	Improved cultivar	Japan	94.78	320	5.04	94	6000405	1131387734	150	√	Fresh
Anlong Bai Tao	popu1_sample1	P. persica L.	Landrace	China	97.79	282	6.22	95.7	11795876	1474484500	125	√	Fresh
Bai He Tao	popu1_sample2	P. persica L.	Landrace	China	97.86	293	4.73	94.8	8906788	1113348500	125	√	Fresh
Bai Li Hu	popu1_sample3	P. persica L.	Landrace	China	98.46	289	7.39	97	13726734	1715841750	125	√	Fresh
Bai Nian He	popu1_sample4	P. persica L.	Landrace	China	97.88	292	4.88	94.6	9180388	1147548500	125	√	Fresh
Jushan Tong Tao	popu1_sample5	P. persica L.	Landrace	China	97.79	285	4.6	94.4	8705960	1088245000	125	√	Fresh
Guizhou Shui Mi	popu1_sample6	P. persica L.	Landrace	China	98	291	6.99	96.2	13132182	1641522750	125	√	Fresh
Pingyong Tao	popu1_sample7	P. persica L.	Landrace	China	98.17	293	5.55	95.4	10495052	1311881500	125	√	Fresh
Qiu Bai Tao	popu1_sample8	P. persica L.	Landrace	China	97.6	283	4.58	94.1	8668778	1083597250	125	√	Fresh
Er Zao Tao	popu1_sample9	P. persica L.	Landrace	China	98.32	281	5.51	95.3	10372426	1296553250	125	√	Fresh
Wangmo Xiao Mi Tao	popu1_sample10	P. persica L.	Landrace	China	96.71	294	6.37	96.6	12159998	1519999750	125	√	Fresh
Wuda Tao	popu1_sample11	P. persica L.	Landrace	China	98.16	289	5.58	95.4	10535894	1316986750	125	√	Fresh
Jiuyang Qing Tao	popu1_sample12	P. persica L.	Landrace	China	98.13	294	5.33	94.5	10027898	1253487250	125	√	Fresh
Xingyi Bai Hua Tao	popu1_sample13	P. persica L.	Landrace	China	98.29	297	6.95	96.9	13028750	1628593750	125		Fresh
Xingyi Wu Yue Tao	popu1_sample14	P. persica L.	Landrace	China	97.69	298	7.23	97.2	13711286	1713910750	125		Fresh
Qing Tao	popu1_sample15	P. persica L.	Landrace	China	94.04	471	2.41	85.4	13992526	685633774	49		Fresh
Kuanxi Tao	popu1_sample16	P. persica L.	Landrace	China	98.4	303	5.82	95.7	10902178	1362772250	125		Fresh
Da Jin Dan	popu1_sample17	P. persica L.	Landrace	China	97.18	304	5.02	95	9627558	1203444750	125	√	Fresh
Bai Nian Hu	popu1_sample18	P. persica L.	Landrace	China	97.74	312	5.18	95	9821596	1227699500	125	√	Fresh
Feijing Tao	popu1_sample19	P. persica L.	Landrace	China	98.12	284	5.97	96.1	11148888	1393611000	125		Fresh
Huang Yan	popu1_sample20	P. persica L.	Landrace	China	98.72	282	5.55	95.2	10289276	1286159500	125	√	Fresh
Qing Si	popu1_sample22	P. persica L.	Landrace	China	91.45	470	3.44	88.7	18001600	882078400	49	√	Fresh
Huo Lian Jin Dan	popu1_sample23	P. persica L.	Landrace	China	94.58	484	5.71	96.3	33681910	1650413590	49		Fresh
Huang Nian Hu	popu1_sample24	P. persica L.	Landrace	China	98.22	291	5.14	94.7	9668036	1208504500	125	√	Fresh
Xiao Jin Dan	popu1_sample25	P. persica L.	Landrace	China	96.17	536	9.31	96	18078544	2259818000	125	√	Fresh
Xinjiang Huang Rou	popu2_sample1	P. persica L.	Landrace	China	96.3	475	3.12	90.2	17169172	841289428	49		Fresh
Zao Shu Huang Gan	popu2_sample2	P. persica L.	Landrace	China	94.26	478	5.26	95.9	32033698	1569651202	49	√	Fresh
Xiamiao 1	popu2_sample3	P. persica L.	Landrace	China	94.31	473	2.51	86.2	14290934	700255766	49	√	Fresh
Long 1-2-4	popu2_sample4	P. persica L.	Landrace	China	96.16	467	2.21	83.6	12446620	609884380	49	√	Fresh
Long 2-4-6	popu2_sample5	P. persica L.	Landrace	China	97.89	306	6.01	96.2	11388394	1423549250	125	√	Fresh
Long 1-2-6	popu2_sample6	P. persica L.	Landrace	China	98.34	304	6.09	95.8	11438482	1429810250	125		Fresh
Long 1-2-3	popu2_sample7	P. persica L.	Landrace	China	97.79	302	6.64	96	12559016	1569877000	125		Fresh
Da Li He Huang Rou	popu2_sample8	P. persica L.	Landrace	China	97.21	287	5.15	94	9809950	1226243750	125	√	Fresh
Yexiang Huang Rou Tao	popu2_sample9	P. persica L.	Landrace	China	96.91	288	5.1	93.7	9788282	1223535250	125	√	Fresh
Jiangcun 4	popu2_sample10	P. persica L.	Landrace	China	98.72	287	7.13	96	13214908	1651863500	125	√	Fresh
Lin Huang 1	popu2_sample11	P. persica L.	Landrace	China	97.35	281	4.49	94.4	8585118	1073139750	125	√	Fresh
Mo Yu 8	popu2_sample12	P. persica L.	Landrace	China	96.77	286	5.35	94.6	10292810	1286601250	125	√	Fresh
Nan Shan 1	popu2_sample13	P. persica L.	Landrace	China	97.9	286	7.14	96.3	13391032	1673879000	125	√	Fresh
Tie 4-1	popu2_sample14	P. persica L.	Landrace	China	97.06	292	5.16	93.8	9880650	1235081250	125	√	Fresh
Tugou 1	popu2_sample15	P. persica L.	Landrace	China	98.21	281	6.61	95.5	12443314	1555414250	125	√	Fresh
Tu-2	popu2_sample16	P. persica L.	Landrace	China	97.89	307	5.3	95	9980962	1247620250	125	√	Fresh
Xijiao 2	popu2_sample17	P. persica L.	Landrace	China	98.16	275	6.97	96	13052068	1631508500	125	√	Fresh
Yili Xian Huang Rou	popu2_sample18	P. persica L.	Landrace	China	97.98	281	7.09	95.8	13491332	1686416500	125	√	Fresh
Kashi Huang Rou Li Guang	popu2_sample19	P. persica L.	Landrace	China	94.72	478	5.74	97.2	36480876	1787562924	49	√	Fresh
Huang Li Guang	popu2_sample21	P. persica L.	Landrace	China	97.72	265	6.82	96.8	12913698	1614212250	125	√	Fresh
Suan Li Guang	popu2_sample22	P. persica L.	Landrace	China	98.35	298	7.4	96.2	13842224	1730278000	125	√	Fresh
Tian Li Guang	popu2_sample23	P. persica L.	Landrace	China	98.45	281	6.6	95.8	12313236	1539154500	125	√	Fresh
Hong Li Guang	popu2_sample24	P. persica L.	Landrace	China	92.57	475	3.69	90.4	19029386	932439914	49	√	Fresh
Jinta You Pan Tao	popu2_sample25	P. persica L.	Landrace	China	94.33	470	2.95	89	16666122	816639978	49	√	Fresh
Xijiao 3	popu2_sample26	P. persica L.	Landrace	China	98.78	307	7.52	96.9	13926428	1740803500	125	√	Fresh
Dunhuang Dong Tao	popu2_sample27	P. persica L.	Landrace	China	97.03	310	6.8	95.7	12992526	1624065750	125	√	Fresh
Gaotai 1	popu2_sample28	P. persica L.	Landrace	China	98.15	302	5.52	95.7	10417952	1302244000	125	√	Fresh
Bai Sha	popu2_sample29	P. persica L.	Landrace	China	98.54	300	5.65	96.1	10509516	1313689500	125	√	Fresh
Kashi 2	popu2_sample30	P. persica L.	Landrace	China	97.68	280	6.84	95.4	13010394	1626299250	125	√	Fresh
Kashi 3	popu2_sample31	P. persica L.	Landrace	China	97.66	276	5.69	94.1	10880762	1360095250	125	√	Fresh
Kashi 4	popu2_sample32	P. persica L.	Landrace	China	97.89	274	7.52	95.8	14219520	1777440000	125	√	Fresh
Lin Bai 10	popu2_sample33	P. persica L.	Landrace	China	94.79	287	5.58	95.4	11690800	1461350000	125	√	Fresh
Lin Bai 3	popu2_sample34	P. persica L.	Landrace	China	97.82	300	6.56	95.4	12387462	1548432750	125	√	Fresh
Linze Zi Tao	popu2_sample35	P. persica L.	Landrace	China	97.47	274	5.63	96.3	10641350	1330168750	125		Fresh
Mi Yang Shan	popu2_sample36	P. persica L.	Landrace	China	98.13	297	5.55	94.5	10477852	1309731500	125		Fresh
Qi Tao	popu2_sample37	P. persica L.	Landrace	China	95.55	293	4.22	91.9	8362414	1045301750	125	√	Fresh
Zhang Bai 2	popu2_sample38	P. persica L.	Landrace	China	97.66	304	5.6	95.2	10661734	1332716750	125	√	Fresh
Zhang Bai 5	popu2_sample39	P. persica L.	Landrace	China	97.38	311	5.84	95.4	11170772	1396346500	125	√	Fresh
Zhang Bai Gan	popu2_sample40	P. persica L.	Landrace	China	94.64	311	6.22	96.8	12265278	1533159750	125	√	Fresh
Bi Nan I	popu2_sample41	P. persica L.	Landrace	China	90.15	471	3.12	89.9	16771954	821825746	49		Fresh
Bai Gen Gansu Tao 1	popu2_sample42	P. kansuensis Rehd.	wild	China	93.07	470	2.75	82	15738570	771189930	49	√	Fresh
Hong Gen Gansu Tao 1	popu2_sample43	P. kansuensis Rehd.	wild	China	92.62	470	5.07	90.2	31596448	1548225952	49	√	Fresh
Shan Gan Shan Tao	popu2_sample44	P. potaninii Batal.	wild	China	91.96	472	5.02	89.6	31292598	1533337302	49	√	Fresh
Li He Tian Ren	popu2_sample45	P. persica L.	Landrace	China	96.82	470	8.27	96.3	22058660	1985279400	90	√	Fresh
Xinjiang Pan Tao	popu2_sample46	P. persica L.	Landrace	China	95.46	461	2.23	82.5	12647536	619729264	49	√	Fresh
Tian Ren Tao	popu2_sample47	P. persica L.	Landrace	China	94.48	472	5.12	95.3	30162614	1477968086	49	√	Fresh
Kashi 1	popu2_sample48	P. persica L.	Landrace	China	94.76	475	2.57	86.2	15037244	736824956	49	√	Fresh
Rou Pan Tao	popu2_sample49	P. persica L.	Landrace	China	96.43	472	2.51	86	13890840	680651160	49	√	Fresh
Longsheng Pan Tao	popu2_sample50	P. persica L.	Landrace	China	97.75	291	4.75	95.6	9010960	1126370000	125		Fresh
Longsheng Da Wan Tao	popu2_sample51	P. persica L.	Landrace	China	97.25	290	4.87	93.8	9293118	1161639750	125		Fresh
Dujiadun Wan Ge Da Tao	popu2_sample52	P. persica L.	Landrace	China	97.11	301	4.44	93.3	8551620	1068952500	125		Fresh
Tayuan Nian He Tao	popu2_sample53	P. persica L.	Landrace	China	97.46	295	4.31	93.4	8221748	1027718500	125		Fresh
Dingjiaba Qing Pi Tao	popu2_sample54	P. persica L.	Landrace	China	97.41	281	4.97	94.5	9517578	1189697250	125		Fresh
Dingjiaba Hong Li Guang Tao	popu2_sample55	P. persica L.	Landrace	China	97.56	318	4.54	93.8	8716166	1089520750	125		Fresh
Yueya Wan Ge Da Tao	popu2_sample56	P. persica L.	Landrace	China	98.3	286	5.2	94.9	9926496	1240812000	125		Fresh
Yueya Hong Li Guang	popu2_sample57	P. persica L.	Landrace	China	98.56	284	6.44	96.5	12289702	1536212750	125		Fresh
Damiao Qing Pi Tao	popu2_sample58	P. persica L.	Landrace	China	97.62	313	4.74	94.6	9116130	1139516250	125		Fresh
Hongguang Wan Li Guang Tao	popu2_sample59	P. persica L.	Landrace	China	96.99	299	4.56	94.2	8791074	1098884250	125		Fresh
Huangguang Da Li Guang Tao	popu2_sample60	P. persica L.	Landrace	China	97.27	299	4.56	94.1	8763972	1095496500	125		Fresh
Longsheng Xin Jiang Tao	popu2_sample61	P. persica L.	Landrace	China	97.89	293	4.65	93.3	8784980	1098122500	125		Fresh
Xidong Xiao Li Guang Tao	popu2_sample62	P. persica L.	Landrace	China	98.04	280	4.96	94.7	9471012	1183876500	125		Fresh
Qinjiawan Zao Tao	popu2_sample63	P. persica L.	Landrace	China	98.14	314	4.14	92.7	7785646	973205750	125		Fresh
Yueya Da Ye Hong Li Guang	popu2_sample64	P. persica L.	Landrace	China	97.26	314	4.2	94.3	8007958	1000994750	125		Fresh
Langanxiang 1	popu2_sample65	P. persica L.	Landrace	China	96.77	278	7.62	96.3	14712390	1839048750	125		Fresh
Langanxiang 2	popu2_sample66	P. persica L.	Landrace	China	97.65	282	4.84	94.6	9252356	1156544500	125		Fresh
Langanxiang 3	popu2_sample67	P. persica L.	Landrace	China	97.05	281	4.21	92.5	8131164	1016395500	125		Fresh
Zepu 4	popu2_sample68	P. persica L.	Landrace	China	96.93	281	4.83	94.9	9359642	1169955250	125		Fresh
Zepu 6	popu2_sample69	P. persica L.	Landrace	China	98.14	283	4.5	93.6	8545182	1068147750	125		Fresh
Zepu 8	popu2_sample70	P. persica L.	Landrace	China	97.31	300	5.19	95.5	9988396	1248549500	125		Fresh
Tupulukexiang 1	popu2_sample71	P. persica L.	Landrace	China	96.8	284	4.93	95.1	9562242	1195280250	125		Fresh
Tupulukexiang 3	popu2_sample72	P. persica L.	Landrace	China	97.87	295	4.84	94	9189288	1148661000	125		Fresh
Ping Ding Qiu Tao	popu2_sample73	P. persica L.	Landrace	China	97.45	275	5.8	96.4	11043378	1380422250	125		Fresh
Qingling Dong Tao	popu2_sample74	P. persica L.	Landrace	China	97.26	296	7.24	96.9	13665698	1708212250	125	√	Fresh
Tai Bai	popu2_sample75	P. persica L.	Landrace	China	98.96	275	7.34	97.4	13579080	1697385000	125	√	Fresh
Jinta Hong Guang	popu2_sample76	P. persica L.	Landrace	China	96.34	546	8.13	96	15706136	1963267000	125		Fresh
Jiangcun 1	popu2_sample77	P. persica L.	Landrace	China	97.27	517	9.33	95.4	17864908	2233113500	125	√	Fresh
Xizhuang 1	popu2_sample78	P. persica L.	Landrace	China	95.95	500	9.89	96.9	19220384	2402548000	125		Fresh
Qingzhou Hong Pi Mi Tao	popu3_sample1	P. persica L.	Landrace	China	98.29	287	6.45	95.1	12075866	1509483250	125	√	Fresh
Taiyuan Shui Mi	popu3_sample2	P. persica L.	Landrace	China	96.68	517	8.81	96.9	16921052	2115131500	125		Fresh
Shenzhou Bai Mi	popu3_sample3	P. persica L.	Landrace	China	95.12	291	6.01	95.8	11882994	1485374250	125		Fresh
Shenzhou Li He Shui Mi	popu3_sample4	P. persica L.	Landrace	China	96.21	293	7.29	97.5	14208952	1776119000	125	√	Fresh
Er Jie Bai	popu3_sample5	P. persica L.	Landrace	China	97.67	307	4.92	95.6	9301518	1162689750	125	√	Fresh
Feicheng Bai Li 17	popu3_sample6	P. persica L.	Landrace	China	97.63	304	5.31	94.7	10028868	1253608500	125	√	Fresh
Han Lu Mi	popu3_sample7	P. persica L.	Landrace	China	98.14	289	7.42	96.1	13928602	1741075250	125	√	Fresh
Hong Tao	popu3_sample8	P. persica L.	Landrace	China	97.35	302	6.74	96.4	12838450	1604806250	125	√	Fresh
Ji Zui Bai	popu3_sample9	P. persica L.	Landrace	China	98.17	301	5.89	96	10955660	1369457500	125		Fresh
Licheng Tao	popu3_sample10	P. persica L.	Landrace	China	97.81	297	6.35	95.9	12025556	1503194500	125	√	Fresh
Liu Yue Bai	popu3_sample11	P. persica L.	Landrace	China	92.61	287	5.43	94.6	11306724	1413340500	125	√	Fresh
Liu Yue Kong	popu3_sample12	P. persica L.	Landrace	China	97.66	284	7.03	97.1	13278634	1659829250	125		Fresh
Xiao Bai Tao	popu3_sample13	P. persica L.	Landrace	China	96.11	295	7.13	96.9	13891286	1736410750	125	√	Fresh
Yangquan Rou Tao	popu3_sample14	P. persica L.	Landrace	China	97.77	316	5.01	94.5	9463618	1182952250	125	√	Fresh
Yexian Dong Tao	popu3_sample15	P. persica L.	Landrace	China	98.04	302	6.12	96.1	11523654	1440456750	125	√	Fresh
Wu Yue Bai	popu3_sample16	P. persica L.	Landrace	China	97.21	292	5.8	97.5	11103980	1387997500	125	√	Fresh
Da Xue Tao	popu3_sample17	P. persica L.	Landrace	China	93.41	477	3.71	88.9	19041362	933026738	49	√	Fresh
Da Hong Tao	popu3_sample18	P. persica L.	Landrace	China	98.71	306	5.94	96.1	11108046	1388505750	125		Fresh
Hong Ya Zui	popu3_sample19	P. persica L.	Landrace	China	90.16	476	4.03	90.3	21949838	1075542062	49	√	Fresh
Ge Gu	popu3_sample20	P. persica L.	Landrace	China	89.15	467	2.97	85	16020352	784997248	49		Fresh
Feicheng Hong Li 6	popu3_sample21	P. persica L.	Landrace	China	91.6	492	2.49	82.3	12970864	635572336	49	√	Fresh
Shandong Si Yue Ban	popu3_sample22	P. persica L.	Landrace	China	90.33	475	3.09	85.5	16689298	817775602	49	√	Fresh
Qingzhou Bai Pi Mi Tao	popu3_sample23	P. persica L.	Landrace	China	95.28	472	5.3	95.7	31247402	1531122698	49	√	Fresh
Feicheng Bai Li 10	popu3_sample24	P. persica L.	Landrace	China	94.5	473	5.37	96	32600538	1597426362	49	√	Fresh
Shi Wo Shui Mi	popu3_sample25	P. persica L.	Landrace	China	95.02	485	2.46	84.8	14470174	709038526	49	√	Fresh
Wu yue Xian	popu3_sample26	P. persica L.	Landrace	China	94.02	469	2.4	84.4	13703672	671479928	49		Fresh
Shenzhou Shui Mi	popu3_sample27	P. persica L.	Landrace	China	93.92	484	2.47	84.8	14292576	700336224	49	√	Fresh
Bai Hua Shan Tao	popu3_sample29	P. davidiana (Carr.) Franch.	wild	China	92.2	467	3.11	83	17963430	880208070	49		Fresh
Zhou Xing Shan Tao	popu3_sample30	P. davidiana (Carr.) Franch.	wild	China	92.26	455	3.22	83.9	18498908	906446492	49	√	Fresh
Bai Hua Shan Bi Tao	popu3_sample31	P. persica × P. davidiana	wild	China	92.52	477	2.19	81.6	13217988	647681412	49		Fresh
Ju Hua Tao	popu3_sample32	P. persica L.	Landrace	China	93.71	476	2.49	84.1	14405794	705883906	49	√	Fresh
Sa Hong Tao	popu3_sample33	P. persica L.	Landrace	China	93.41	469	2.76	86.3	16034182	785674918	49	√	Fresh
Hong Shou Xing	popu3_sample34	P. persica L.	Landrace	China	93.83	478	2.59	85.4	15097204	739762996	49	√	Fresh
Hong Hua Bi Tao	popu3_sample35	P. persica L.	Landrace	China	95.32	485	4.79	93.8	23885966	1170412334	49	√	Fresh
Hong Ye Tao	popu3_sample36	P. persica L.	Landrace	China	93.99	484	2.99	87.2	15013816	735676984	49	√	Fresh
Wu Bao Tao	popu3_sample37	P. persica L.	Landrace	China	97.84	293	5.07	94.4	9583826	1197978250	125	√	Fresh
Fen Shou Xing	popu3_sample39	P. persica L.	Landrace	China	92.79	476	2.57	85.1	14943628	732237772	49	√	Fresh
Hong Chui Zhi	popu3_sample40	P. persica L.	Landrace	China	94.16	482	2.21	80.7	12710354	622807346	49	√	Fresh
Zhu Fen Chui Zhi	popu3_sample41	P. persica L.	Landrace	China	93.45	475	2.49	83.4	14300638	700731262	49	√	Fresh
Yuan Yang Chui Zhi	popu3_sample42	P. persica L.	Landrace	China	93	481	2.47	82.9	14492542	710134558	49	√	Fresh
Zhong Hua Shou Tao	popu3_sample43	P. persica L.	Landrace	China	96.33	483	7.9	95.6	21218036	1909623240	90	√	Fresh
Wu Yue Xian Biao Gan	popu3_sample44	P. persica L.	Landrace	China	94.73	475	2.54	86.1	14458146	708449154	49		Fresh
Yi Xian Hong	popu3_sample45	P. persica L.	Landrace	China	98.3	296	6.6	96	12280328	1535041000	125		Fresh
Suan Tao	popu3_sample46	P. persica L.	Landrace	China	95.41	479	3.26	90.4	17852864	874790336	49	√	Fresh
Da Guo Hei Tao	popu3_sample47	P. persica L.	Landrace	China	96.66	479	6.8	95.1	18055584	1625002560	90	√	Fresh
Tianjin Shui Mi	popu3_sample48	P. persica L.	Landrace	China	94.18	481	2.86	87.7	16627466	814745834	49	√	Fresh
Yuan Chun Bai	popu3_sample49	P. persica L.	Landrace	China	97.04	311	5.65	95.7	10826478	1353309750	125		Fresh
Gucheng Da Hong Pao	popu3_sample50	P. persica L.	Landrace	China	98.42	293	6.5	96.8	12136828	1517103500	125		Fresh
Diao Zhi Bai	popu4_sample1	P. persica L.	Landrace	China	94.56	480	3.86	90.7	19405256	950857544	49		Fresh
Ping Bei Zi	popu4_sample2	P. persica L.	Landrace	China	89.82	477	3.56	88.7	19178928	939767472	49	√	Fresh
Zao Shanghai Shui Mi	popu4_sample3	P. persica L.	Landrace	China	90.78	478	5.21	97	33998944	1665948256	49		Fresh
Chinese Cling	popu4_sample5	P. persica L.	Landrace	China	93.96	485	2.49	84.2	14886642	729445458	49		Fresh
Huo Zhu	popu4_sample6	P. persica L.	Landrace	China	97.62	289	7.44	96.8	14025604	1753200500	125		Fresh
Hu Jing Mi Lu	popu4_sample7	P. persica L.	Landrace	China	94.75	292	5.68	95.1	11319732	1414966500	125		Fresh
Bai Hua	popu4_sample8	P. persica L.	Landrace	China	95.34	471	2.31	82.4	13338412	653582188	49		Fresh
Changling Zao Yu Lu	popu4_sample10	P. persica L.	Landrace	China	93.65	262	5.02	93.7	10365690	1295711250	125	√	Fresh
Da Tian Tao	popu4_sample11	P. persica L.	Landrace	China	98.17	303	5.51	96	10330284	1291285500	125		Fresh
Shui Bai Tao	popu4_sample12	P. persica L.	Landrace	China	91.31	297	5.55	94.6	11375626	1421953250	125		Fresh
Wenzhou Shui Mi	popu4_sample13	P. persica L.	Landrace	China	97.62	296	6.81	96.3	12877672	1609709000	125	√	Fresh
Wujiang Bai	popu4_sample14	P. persica L.	Landrace	China	94.28	296	5.17	94.4	10332850	1291606250	125		Fresh
Xiao Hong Hua	popu4_sample15	P. persica L.	Landrace	China	94.91	280	5.12	93.8	10258812	1282351500	125	√	Fresh
Yang Tao	popu4_sample16	P. persica L.	Landrace	China	93.54	291	6.43	95.9	13093628	1636703500	125	√	Fresh
Shang Shan Da Yu Lu	popu4_sample17	P. persica L.	Landrace	China	90.16	268	4.74	92.7	10365746	1295718250	125	√	Fresh
Longhua Shui Mi	popu4_sample18	P. persica L.	Landrace	China	98.35	272	5.98	95.4	11195630	1399453750	125	√	Fresh
Lulin Shui Mi	popu4_sample19	P. persica L.	Landrace	China	98.35	295	5.38	95.3	10036826	1254603250	125		Fresh
Su Hong	popu4_sample20	P. persica L.	Landrace	China	98.36	313	6.27	96.4	11728844	1466105500	125		Fresh
Sa Hua Hong Pan Tao	popu4_sample21	P. persica L.	Landrace	China	94.09	470	5.52	95.7	34874332	1708842268	49	√	Fresh
Jiaqing Pan Tao	popu4_sample22	P. persica L.	Landrace	China	97.19	275	6.38	95.7	12204692	1525586500	125	√	Fresh
Li He Pan Tao	popu4_sample23	P. persica L.	Landrace	China	97.3	268	5.58	96	11062308	1382788500	125	√	Fresh
Bai Mang Pan Tao	popu4_sample24	P. persica L.	Landrace	China	97.41	270	5.85	94.7	11280114	1410014250	125	√	Fresh
Chang Sheng Pan Tao	popu4_sample25	P. persica L.	Landrace	China	97.35	296	5.96	94.8	11506140	1438267500	125	√	Fresh
Fenghua Pan Tao	popu4_sample26	P. persica L.	Landrace	China	97.37	297	6.05	94.7	11719486	1464935750	125	√	Fresh
Wan Pan Tao	popu4_sample27	P. persica L.	Landrace	China	97.37	284	6.33	94.9	12312986	1539123250	125	√	Fresh
Yu Lu	popu4_sample28	P. persica L.	Landrace	China	96.25	590	9.52	95.8	18455788	2306973500	125	√	Fresh
Yu Lu Pan Tao	popu4_sample29	P. persica L.	Landrace	China	94.71	286	5.2	93.6	10473606	1309200750	125	√	Fresh
Huang Jin Pan Tao	popu4_sample30	P. persica L.	Landrace	China	96.58	495	5.86	96	15603590	1404323100	90	√	Fresh
Jian Zui Hong Rou	popu4_sample31	P. persica L.	Landrace	China	97.94	275	5.31	96.3	9915538	1239442250	125		Fresh
Jingmen Tao	popu4_sample32	P. persica L.	Landrace	China	98.48	297	4.01	93.2	7490046	936255750	125	√	Fresh
Wuhan Da Hong Pao	popu4_sample33	P. persica L.	Landrace	China	98.32	284	5.17	95.8	9703370	1212921250	125	√	Fresh
Wei Jian Hong Rou	popu4_sample34	P. persica L.	Landrace	China	95.7	295	5.8	95.3	11348680	1418585000	125		Fresh
Da Hong Pao	popu4_sample36	P. persica L.	Landrace	China	95.06	476	2.26	83.2	13049080	639404920	49		Fresh
Wu Hei Ji Rou Tao	popu4_sample37	P. persica L.	Landrace	China	93.36	458	2.53	84.9	14631090	716923410	49	√	Fresh
Wuhan 2	popu4_sample38	P. persica L.	Landrace	China	97.8	304	4.64	94.5	8769228	1096153500	125	√	Fresh
Wanzhou Suan Tao	popu4_sample39	P. persica L.	Landrace	China	97.73	287	9.71	97.6	18518768	2314846000	125		Fresh
Hunchun Tao Shi Sheng	popu5_sample1	P. persica L.	Landrace	China	98.37	281	4.71	93.8	8864218	1108027250	125		Fresh
Xiang Tao	popu5_sample2	P. persica L.	Landrace	China	98.34	297	6.39	95.4	11960412	1495051500	125		Fresh
Hunchun Tao Shi Sheng	popu5_sample3	P. persica L.	Landrace	China	94.87	475	5.72	95.3	33467472	1639906128	49	√	Fresh
Hong Hua Shan Tao	popu5_sample4	P. davidiana (Carr.) Franch.	wild	China	90.79	478	4.61	87.6	29638844	1452303356	49		Fresh
Jilin 8701	popu5_sample5	P. persica L.	Landrace	China	97.91	280	6.49	95.4	12385144	1548143000	125	√	Fresh
Jilin 8801	popu5_sample6	P. persica L.	Landrace	China	98.02	289	5.95	95.2	11334188	1416773500	125	√	Fresh
Jilin 8601	popu5_sample7	P. persica L.	Landrace	China	97.89	305	7.55	95.8	14266678	1783334750	125	√	Fresh
Jilin 8501	popu5_sample8	P. persica L.	Landrace	China	98.5	304	7.58	96.8	14237644	1779705500	125	√	Fresh
Shenyang 1	popu5_sample9	P. persica L.	Landrace	China	96.71	306	4.5	92.9	8754456	1094307000	125		Fresh
Shenyang 2	popu5_sample10	P. persica L.	Landrace	China	96.3	284	5.81	95.1	11506550	1438318750	125		Fresh
Shenyang 3	popu5_sample11	P. persica L.	Landrace	China	96.88	289	6.04	96.9	11702182	1462772750	125		Fresh
Shenyang 4	popu5_sample12	P. persica L.	Landrace	China	96.67	287	6.34	95.5	12369146	1546143250	125		Fresh
Shenyang 5	popu5_sample13	P. persica L.	Landrace	China	97.36	289	5.08	95.9	9768226	1221028250	125		Fresh
Yi Hong Shui Mi	popu5_sample14	P. persica L.	Landrace	China	96.94	287	5.45	96	10544274	1318034250	125		Fresh
Shenyang Wu Yue Xian	popu5_sample15	P. persica L.	Landrace	China	97.1	300	4.78	95.8	9288358	1161044750	125		Fresh
Jilin 8903	popu5_sample16	P. persica L.	Landrace	China	94.05	467	2.48	85.3	14421058	706631842	49		Fresh
Zao Huang Jin	popu5_sample17	P. persica L.	Landrace	China	97.96	293	6.16	96.3	11583590	1447948750	125	√	Fresh
Rikaze Guang He Tao	popu6_sample1	P. mira Koehne	wild	China	89.11	472	3.09	80.6	18588588	910840812	49		Fresh
Aba Guang He Tao	popu6_sample2	P. mira Koehne	wild	China	88.84	480	4.82	87.3	32436772	1589401828	49		Fresh
Julong 11	popu6_sample3	P. mira Koehne	wild	China	96.11	294	4.51	82.9	9093136	1136642000	125		Fresh
Julong 12	popu6_sample4	P. mira Koehne	wild	China	93.58	300	4.66	83	9562026	1195253250	125		Fresh
Julong 13	popu6_sample5	P. mira Koehne	wild	China	95.53	312	5.17	84.2	10310808	1288851000	125		Fresh
Julong 15	popu6_sample6	P. mira Koehne	wild	China	95.99	297	4.69	83.1	9355092	1169386500	125		Fresh
Julong 16	popu6_sample7	P. mira Koehne	wild	China	95.42	297	4.94	83.9	9903298	1237912250	125		Fresh
Yan Tian Jin Qu Zao Hua Tao	popu6_sample8	P. mira Koehne	wild	China	93.73	286	5.13	94.8	10425278	1303159750	125		Fresh
Lawu 1	popu6_sample9	P. mira Koehne	wild	China	97.08	289	4.29	81.9	8376764	1047095500	125		Fresh
Lawu 2	popu6_sample10	P. mira Koehne	wild	China	95.67	288	5.15	84.2	10297158	1287144750	125		Fresh
Lawu 3	popu6_sample11	P. mira Koehne	wild	China	96.27	296	4.95	83.9	9838004	1229750500	125		Fresh
Lawu 4	popu6_sample12	P. mira Koehne	wild	China	91.73	278	4.42	79.7	9924830	1240603750	125		Fresh
Lawu 3-1	popu6_sample13	P. mira Koehne	wild	China	95.58	290	5.67	85.2	11355890	1419486250	125		Fresh
Basu 1	popu6_sample14	P. mira Koehne	wild	China	92.99	282	5.29	84.3	10855706	1356963250	125		Fresh
2010-138	popu6_sample15	P. mira Koehne	wild	China	96.03	284	5.37	84.3	10699238	1337404750	125		Fresh
2010-138b	popu6_sample16	P. mira Koehne	wild	China	94.9	304	6.19	85.9	14081602	1760200250	125		Fresh
Yuxu 1	popu6_sample17	P. mira Koehne	wild	China	92.48	276	4.71	81.3	10431950	1303993750	125		Fresh
Yuxu 2	popu6_sample18	P. mira Koehne	wild	China	90.87	278	4.24	80.9	9311180	1163897500	125		Fresh
Yuxu 3	popu6_sample19	P. mira Koehne	wild	China	89.96	271	5.34	84.6	11365888	1420736000	125		Fresh
Yuxu 4	popu6_sample20	P. mira Koehne	wild	China	95.93	277	5.23	84.1	10530740	1316342500	125		Fresh
Runa 1	popu6_sample21	P. mira Koehne	wild	China	94.11	284	4.93	84.9	9987802	1248475250	125		Fresh
Tongmai 1	popu6_sample22	P. mira Koehne	wild	China	95.77	281	5.03	94.3	10177094	1272136750	125		Fresh
Tongmai 2	popu6_sample23	P. mira Koehne	wild	China	95.62	286	4.9	91.3	9961762	1245220250	125		Fresh
Paizhen 1	popu6_sample24	P. mira Koehne	wild	China	96.04	284	5.71	85.8	11541082	1442635250	125		Fresh
Paizhen 2	popu6_sample25	P. mira Koehne	wild	China	96.69	277	5.29	84.9	10482262	1310282750	125		Fresh
Paizhen 3	popu6_sample26	P. mira Koehne	wild	China	96.8	280	5.92	85.1	11714718	1464339750	125		Fresh
Paizhen 4	popu6_sample27	P. mira Koehne	wild	China	96.09	273	5.69	85.9	11384498	1423062250	125		Fresh
Daze 1	popu6_sample28	P. mira Koehne	wild	China	95.36	293	3.69	80.6	7403934	925491750	125		Fresh
Daze 2	popu6_sample29	P. mira Koehne	wild	China	95.05	302	5.94	85.2	12335448	1541931000	125		Fresh
Lanong 1	popu6_sample30	P. mira Koehne	wild	China	95.58	298	4.2	82	8436334	1054541750	125		Fresh
Lanong 2	popu6_sample31	P. mira Koehne	wild	China	95.08	301	4.14	81.9	8292666	1036583250	125		Fresh
Lanong 3	popu6_sample32	P. mira Koehne	wild	China	94.55	274	5.66	84.6	11612148	1451518500	125		Fresh
Pabangka 1	popu6_sample33	P. mira Koehne	wild	China	94.33	293	4.44	83.2	9019648	1127456000	125		Fresh
Pabangka 2	popu6_sample34	P. mira Koehne	wild	China	96.21	286	5.44	90.4	10867832	1358479000	125		Fresh
Shannan Tibet	popu6_sample35	P. mira Koehne	wild	China	95.1	284	4.05	80.5	8392466	1049058250	125		Fresh
2010 Tibet 15	popu6_sample36	P. mira Koehne	wild	China	96.99	277	4.29	82.5	8589280	1073660000	125		Fresh
2010 Tibet 17	popu6_sample37	P. mira Koehne	wild	China	97.29	285	5	83.9	9740696	1217587000	125		Fresh
2010 Tibet 26	popu6_sample38	P. mira Koehne	wild	China	96.95	297	4.43	83.5	8736090	1092011250	125		Fresh
2010 Tibet 28	popu6_sample39	P. mira Koehne	wild	China	96.71	300	4.23	90	8250068	1031258500	125		Fresh
2010 Tibet 29	popu6_sample40	P. mira Koehne	wild	China	97.35	293	4.56	93.4	8715176	1089397000	125		Fresh
2010 Tibet 32	popu6_sample41	P. mira Koehne	wild	China	95.97	302	4.44	82.6	8868326	1108540750	125		Fresh
2010 Tibet 54	popu6_sample42	P. mira Koehne	wild	China	96.01	295	4.28	81.9	8511858	1063982250	125		Fresh
2010 Tibet 55	popu6_sample43	P. mira Koehne	wild	China	96.07	303	4.23	82.1	8419678	1052459750	125		Fresh
2010 Tibet 57	popu6_sample44	P. mira Koehne	wild	China	95.21	292	4.43	81.7	9066218	1133277250	125		Fresh
Hong Rou Guang He Tao	popu6_sample45	P. mira Koehne	wild	China	91.8	461	3.03	81.7	17641580	864437420	49		Fresh
Qing Mao Zi Bai Hua	popu6_sample46	P. persica L.	Landrace	China	98.55	294	7.11	97.1	13276060	1659507500	125		Fresh
Shi Tao	popu7_sample1	P. persica L.	Landrace	China	97.98	285	6.42	95.4	12124032	1515504000	125	√	Fresh
Ying Ge Tao	popu7_sample2	P. persica L.	Landrace	China	93.95	478	2.78	88.8	15537532	761339068	49	√	Fresh
Xian Tao	popu7_sample3	P. persica L.	Landrace	China	88.54	472	3.27	87.4	18061026	884990274	49	√	Fresh
Nanshan Tian Tao	popu7_sample4	P. persica L.	Landrace	China	94.08	474	4.62	93.9	26890270	1317623230	49	√	Fresh
Huang La Tao	popu7_sample5	P. persica L.	Landrace	China	98.13	304	6.25	94.9	11777224	1472153000	125		Fresh
Nan Fang Zao Shu Tao	popu7_sample7	P. persica L.	Landrace	China	97.83	278	6.17	97.9	11657604	1457200500	125		Fresh
Nan Fang Hong Hua Zao	popu7_sample8	P. persica L.	Landrace	China	94.53	294	6.62	95.3	13450120	1681265000	125		Fresh
Gua Tao	popu7_sample9	P. persica L.	Landrace	China	97.92	303	6.06	95.3	11503374	1437921750	125	√	Fresh
Lianhuashan 1	popu7_sample10	P. persica L.	Landrace	China	94.96	485	7.73	87.7	15602674	1950334250	125		Fresh
Lianhuashan 2	popu7_sample11	P. persica L.	Landrace	China	96.89	534	10.49	95.4	20225058	2528132250	125		Fresh
Lianhuashan 3	popu7_sample12	P. persica L.	Landrace	China	95.97	497	8.88	89.9	17529946	2191243250	125		Fresh
Wutongshan 1	popu7_sample14	P. persica L.	Landrace	China	95.58	486	8.2	88.7	16198364	2024795500	125		Fresh
Average	N.A.	N.A.	N.A.	N.A.	96.2	397.7	6.4	93.5	10869397	1498178984	N.A.	N.A.	N.A.

## Sheet: Table S8
Table S8 Putative domestication sweeps.
Chromosome	Start (bp)	End (bp)
Pp01	200001	320000
Pp01	5760001	5880000
Pp01	6020001	6180000
Pp01	7750001	7850000
Pp01	8310001	8610000
Pp01	8650001	8870000
Pp01	9550001	9650000
Pp01	10540001	10690000
Pp01	10800001	10940000
Pp01	11090001	11190000
Pp01	17200001	17360000
Pp01	18270001	18420000
Pp01	18510001	18640000
Pp01	19270001	19480000
Pp01	23420001	23520000
Pp01	23560001	23820000
Pp01	24990001	25190000
Pp01	25580001	25680000
Pp01	26190001	26290000
Pp01	29890001	29990000
Pp01	30010001	30200000
Pp01	31260001	31500000
Pp01	31580001	32000000
Pp01	34170001	34320000
Pp01	35310001	35480000
Pp01	35970001	36100000
Pp01	36770001	36890000
Pp01	36960001	37060000
Pp01	37120001	37230000
Pp01	37990001	38110000
Pp01	38550001	38680000
Pp01	39240001	39560000
Pp01	40370001	40540000
Pp01	40860001	41000000
Pp01	41790001	41970000
Pp01	42010001	42720000
Pp01	43350001	43500000
Pp01	43530001	43700000
Pp01	43710001	43830000
Pp01	44440001	44540000
Pp01	44740001	44850000
Pp01	47710001	47840000
Pp02	1530001	1690000
Pp02	1850001	2000000
Pp02	19290001	19400000
Pp02	22710001	22870000
Pp02	23090001	23230000
Pp02	24510001	24670000
Pp02	24810001	24980000
Pp02	25940001	26040000
Pp02	26340001	26470000
Pp02	27130001	27270000
Pp02	27400001	27840000
Pp02	28070001	28180000
Pp02	28360001	28460000
Pp02	28670001	28790000
Pp02	28890001	28990000
Pp03	4970001	5220000
Pp03	5350001	5650000
Pp03	9410001	9640000
Pp03	9640001	9810000
Pp03	9940001	10100000
Pp03	16710001	16810000
Pp03	17920001	18030000
Pp03	18230001	18350000
Pp03	20910001	21050000
Pp03	21320001	21420000
Pp03	21750001	21950000
Pp03	21970001	22080000
Pp03	22140001	22270000
Pp03	22470001	22580000
Pp03	24330001	24670000
Pp03	25920001	26020000
Pp03	26120001	26230000
Pp03	26750001	26850000
Pp04	4330001	4470000
Pp04	6750001	6870000
Pp04	7420001	7520000
Pp04	7550001	7670000
Pp04	7700001	7850000
Pp04	7980001	8580000
Pp04	8760001	8990000
Pp04	9020001	9170000
Pp04	9300001	9410000
Pp04	10400001	10520000
Pp04	11610001	11860000
Pp04	11890001	12120000
Pp04	12250001	12380000
Pp04	14450001	14570000
Pp04	18370001	18580000
Pp04	20730001	20860000
Pp04	21020001	21240000
Pp05	6510001	6630000
Pp05	6820001	6940000
Pp05	7880001	8080000
Pp05	8620001	9060000
Pp05	9630001	9730000
Pp05	11900001	12700000
Pp05	14720001	14880000
Pp05	15210001	15380000
Pp05	15480001	15670000
Pp05	16040001	16190000
Pp05	16350001	16540000
Pp05	17390001	17510000
Pp05	17640001	17910000
Pp05	17940001	18510000
Pp06	930001	1160000
Pp06	1960001	2130000
Pp06	2370001	2500000
Pp06	4930001	5080000
Pp06	7600001	7760000
Pp06	12740001	12930000
Pp06	14100001	14250000
Pp06	15790001	15950000
Pp06	18560001	18720000
Pp06	23020001	23260000
Pp06	26130001	26260000
Pp06	26330001	26480000
Pp06	28650001	28800000
Pp06	29470001	29580000
Pp06	30110001	30260000
Pp06	30400001	30740000
Pp07	8870001	9020000
Pp07	12030001	12140000
Pp07	16650001	17050000
Pp07	17370001	17520000
Pp07	20010001	20110000
Pp07	20260001	20420000
Pp07	20890001	21040000
Pp07	21570001	21730000
Pp08	8630001	8810000
Pp08	13070001	13170000
Pp08	13260001	13400000
Pp08	14850001	14980000
Pp08	15280001	15430000
Pp08	16360001	16500000
Pp08	18930001	19180000
Pp08	20010001	20130000
Pp08	20380001	20600000
Pp08	21300001	21400000
Pp08	22170001	22280000
Pp08	22290001	22560000

## Sheet: Table S9
Table S9 Putative improvement sweeps.
Chromosome	Start (bp)	End (bp)
Pp01	660001	880000
Pp01	1130001	1230000
Pp01	5300001	5430000
Pp01	5480001	5590000
Pp01	5610001	5790000
Pp01	6410001	6520000
Pp01	8510001	8630000
Pp01	9550001	9680000
Pp01	9850001	9990000
Pp01	11370001	11520000
Pp01	15480001	15760000
Pp01	18650001	18770000
Pp01	24690001	24800000
Pp01	26120001	26420000
Pp01	26430001	26610000
Pp01	32520001	32630000
Pp01	39100001	39380000
Pp01	41190001	41290000
Pp01	44430001	44540000
Pp01	46590001	46870000
Pp02	780001	990000
Pp02	14260001	14530000
Pp02	15040001	15220000
Pp02	17880001	18210000
Pp02	18210001	18310000
Pp02	18390001	18570000
Pp02	19580001	19710000
Pp02	20160001	20550000
Pp02	22590001	22690000
Pp02	24900001	25010000
Pp02	26830001	26940000
Pp02	27140001	27710000
Pp02	29530001	29680000
Pp03	2320001	2470000
Pp03	5970001	6090000
Pp03	11010001	11140000
Pp03	11280001	11440000
Pp03	11860001	12000000
Pp03	12520001	12670000
Pp03	13910001	14240000
Pp03	18260001	18540000
Pp03	18800001	19060000
Pp03	21810001	21930000
Pp03	24010001	24160000
Pp03	24210001	24410000
Pp03	24450001	24550000
Pp04	50001	260000
Pp04	280001	390000
Pp04	1570001	1990000
Pp04	2060001	2310000
Pp04	7590001	7910000
Pp04	11480001	11580000
Pp04	16100001	16430000
Pp05	50001	260000
Pp05	1500001	1700000
Pp05	1740001	2030000
Pp05	2280001	2960000
Pp05	3710001	4110000
Pp05	4340001	4580000
Pp05	7850001	7950000
Pp05	10720001	10870000
Pp05	12210001	12330000
Pp05	12680001	12800000
Pp05	13120001	13220000
Pp05	14930001	15130000
Pp05	15230001	15350000
Pp05	15470001	15620000
Pp05	15650001	15840000
Pp05	15850001	16480000
Pp05	17500001	17690000
Pp05	17720001	17860000
Pp05	17880001	18110000
Pp05	18240001	18380000
Pp06	4810001	4970000
Pp06	5560001	5980000
Pp06	5990001	6240000
Pp06	6810001	6980000
Pp06	8830001	9210000
Pp06	9220001	9410000
Pp06	9440001	9910000
Pp06	10740001	10860000
Pp06	17760001	17870000
Pp06	18050001	18150000
Pp06	18170001	18320000
Pp06	30110001	30370000
Pp06	30380001	30760000
Pp07	1630001	1730000
Pp07	5480001	5640000
Pp07	9330001	9450000
Pp07	10790001	10910000
Pp07	13290001	13540000
Pp07	14200001	14300000
Pp07	14570001	14710000
Pp07	17620001	17750000
Pp07	18470001	18820000
Pp07	20200001	20430000
Pp07	21400001	21860000
Pp08	20001	140000
Pp08	1830001	2010000
Pp08	3290001	3440000
Pp08	3980001	4100000
Pp08	6650001	6760000
Pp08	21780001	22260000
Pp08	22370001	22520000

## Sheet: Table S10
Table S10 Genes in putative domestication sweeps.
Note: Genes model was genome annotation version 2.1. Genes list was sorted by the position on chromosome.
Gene ID	Matched genes in Arabidopsis	Description	%Identity	E-value	Score
Prupe.1G001400	AT2G26250.1	Symbols: FDH, KCS10 | 3-ketoacyl-CoA synthase 10 | chr2:11170799-11173059 REVERSE LENGTH=550	53.15	1.23e-164	1485
Prupe.1G001500	AT3G56891.1	Symbols: | Heavy metal transport/detoxification superfamily protein | chr3:21064199-21064922 REVERSE LENGTH=166	50	6.33e-15	184
Prupe.1G001600	AT4G31070.1	Symbols: | Tetratricopeptide repeat (TPR)-like superfamily protein | chr4:15118696-15120537 REVERSE LENGTH=613	51.24	8.62e-178	1599
Prupe.1G001700	AT4G31060.1	Symbols: | Integrase-type DNA-binding superfamily protein | chr4:15116896-15117459 FORWARD LENGTH=187	43.67	1.9e-35	365
Prupe.1G001800	AT1G49400.1	Symbols: emb1129 | Nucleic acid-binding, OB-fold-like protein | chr1:18283156-18283643 FORWARD LENGTH=116	80.72	2.79e-35	360
Prupe.1G001900	No matched	unknown	--	--	--
Prupe.1G002000	No matched	unknown	--	--	--
Prupe.1G002100	AT4G31040.1	Symbols: | CemA-like proton extrusion protein-related | chr4:15111811-15113881 REVERSE LENGTH=438	62.07	1.65e-139	1267
Prupe.1G002200	No matched	unknown	--	--	--
Prupe.1G002300	AT3G16890.1	Symbols: PPR40 | pentatricopeptide (PPR) domain protein 40 | chr3:5768401-5770380 REVERSE LENGTH=659	56.99	0	1842
Prupe.1G002400	AT3G13060.2	Symbols: ECT5 | evolutionarily conserved C-terminal region 5 | chr3:4180625-4183632 FORWARD LENGTH=634	44.28	8.42e-130	1185
Prupe.1G002500	AT5G36110.1	Symbols: CYP716A1 | cytochrome P450, family 716, subfamily A, polypeptide 1 | chr5:14195377-14197613 FORWARD LENGTH=477	61.05	6.8e-166	1495
Prupe.1G002600	AT2G07050.1	Symbols: CAS1 | cycloartenol synthase 1 | chr2:2924629-2930295 FORWARD LENGTH=759	53.05	2.78e-130	1188
Prupe.1G002700	AT3G24190.1	Symbols: | Protein kinase superfamily protein | chr3:8743319-8747703 FORWARD LENGTH=793	77.43	0	3192
Prupe.1G002800	AT1G04780.1	Symbols: | Ankyrin repeat family protein | chr1:1340891-1342965 REVERSE LENGTH=664	64.8	0	2089
Prupe.1G002900	AT5G13930.1	Symbols: CHS, TT4, ATCHS | Chalcone and stilbene synthase family protein | chr5:4488762-4490035 FORWARD LENGTH=395	81.95	0	1719
Prupe.1G003000	AT5G13930.1	Symbols: CHS, TT4, ATCHS | Chalcone and stilbene synthase family protein | chr5:4488762-4490035 FORWARD LENGTH=395	84.79	0	1782
Prupe.1G079100	AT2G19090.1	Symbols: | Protein of unknown function (DUF630 and DUF632) | chr2:8265178-8267879 REVERSE LENGTH=814	48.69	0	1654
Prupe.1G079200	AT2G19080.1	Symbols: | metaxin-related | chr2:8262818-8264746 FORWARD LENGTH=315	51.18	2.27e-83	782
Prupe.1G079300	AT4G25880.1	Symbols: APUM6, PUM6 | pumilio 6 | chr4:13155518-13159078 FORWARD LENGTH=861	44.62	0	1833
Prupe.1G079400	AT5G57280.1	Symbols: | S-adenosyl-L-methionine-dependent methyltransferases superfamily protein | chr5:23204533-23206485 FORWARD LENGTH=289	68.75	4.72e-114	1046
Prupe.1G079500	AT5G57290.1	Symbols: | 60S acidic ribosomal protein family | chr5:23207049-23207835 REVERSE LENGTH=120	72.46	1.12e-24	268
Prupe.1G079600	AT1G17690.1	Symbols: NOF1 | FUNCTIONS IN: molecular_function unknown; INVOLVED IN: biological_process unknown; LOCATED IN: nucleus; EXPRESSED IN: 24 plant structures; EXPRESSED DURING: 13 growth stages; CONTAINS InterPro DOMAIN/s: Digestive organ expansion factor, predicted (InterPro:IPR010678); Has 25006 Blast hits to 13379 proteins in 904 species: Archae - 102; Bacteria - 5571; Metazoa - 7448; Fungi - 3168…	62.41	0	2022
Prupe.1G079700	AT5G57300.3	Symbols: | S-adenosyl-L-methionine-dependent methyltransferases superfamily protein | chr5:23208705-23210611 REVERSE LENGTH=288	76.47	1.54e-132	1205
Prupe.1G079800	AT2G19070.1	Symbols: SHT | spermidine hydroxycinnamoyl transferase | chr2:8260185-8261958 REVERSE LENGTH=451	60.78	1.65e-170	1535
Prupe.1G079900	AT4G30070.1	Symbols: LCR59 | low-molecular-weight cysteine-rich 59 | chr4:14697549-14698315 FORWARD LENGTH=129	31.42	1.79e-08	132
Prupe.1G080000	AT4G30074.1	Symbols: LCR19 | low-molecular-weight cysteine-rich 19 | chr4:14699844-14700560 REVERSE LENGTH=126	34.37	1.69e-12	165
Prupe.1G080100	AT2G19070.1	Symbols: SHT | spermidine hydroxycinnamoyl transferase | chr2:8260185-8261958 REVERSE LENGTH=451	49.11	6.63e-123	1124
Prupe.1G080200	AT3G59630.1	Symbols: | diphthamide synthesis DPH2 family protein | chr3:22025355-22027776 REVERSE LENGTH=491	59.44	3.37e-169	1524
Prupe.1G080300	AT3G54420.1	Symbols: ATEP3, ATCHITIV, CHIV, EP3 | homolog of carrot EP3-3 chitinase | chr3:20145935-20147034 FORWARD LENGTH=273	39.36	2.5e-12	162
Prupe.1G081800	AT4G25910.1	Symbols: NFU3, ATCNFU3 | NFU domain protein 3 | chr4:13164128-13165094 FORWARD LENGTH=236	66.66	6.93e-61	587
Prupe.1G081900	AT2G18969.1	Symbols: | BEST Arabidopsis thaliana protein match is: sequence-specific DNA binding transcription factors;transcription regulators (TAIR:AT4G30180.1); Has 30201 Blast hits to 17322 proteins in 780 species: Archae - 12; Bacteria - 1396; Metazoa - 17338; Fungi - 3422; Plants - 5037; Viruses - 0; Other Eukaryotes - 2996 (source: NCBI BLink). | chr2:8229047-8229574 REVERSE LENGTH=175	42.69	1.58e-11	161
Prupe.1G082000	AT4G30190.1	Symbols: AHA2, PMA2, HA2 | H(+)-ATPase 2 | chr4:14770820-14775920 REVERSE LENGTH=948	81.2	0	4052
Prupe.1G082100	AT3G21940.1	Symbols: | Receptor protein kinase-related | chr3:7729806-7731171 FORWARD LENGTH=275	34.28	4.7e-08	125
Prupe.1G082200	AT3G22060.1	Symbols: | Receptor-like protein kinase-related family protein | chr3:7771065-7772137 FORWARD LENGTH=252	32	3.43e-11	156
Prupe.1G082300	AT3G26560.1	Symbols: | ATP-dependent RNA helicase, putative | chr3:9750122-9753719 REVERSE LENGTH=1168	73.98	0	3077
Prupe.1G082400	AT3G11710.1	Symbols: ATKRS-1 | lysyl-tRNA synthetase 1 | chr3:3702359-3705613 REVERSE LENGTH=626	71.33	0	2384
Prupe.1G082500	AT2G18950.1	Symbols: HPT1, TPT1, ATHPT, VTE2 | homogentisate phytyltransferase 1 | chr2:8207491-8210047 FORWARD LENGTH=393	66.41	4.21e-148	1341
Prupe.1G082600	AT5G57360.1	Symbols: ZTL, LKP1, ADO1, FKL2 | Galactose oxidase/kelch repeat superfamily protein | chr5:23241597-23244256 FORWARD LENGTH=609	81.83	0	2660
Prupe.1G082700	AT2G18910.1	Symbols: | hydroxyproline-rich glycoprotein family protein | chr2:8193016-8194131 REVERSE LENGTH=131	54.13	2.17e-30	319
Prupe.1G082800	AT1G73500.1	Symbols: ATMKK9, MKK9 | MAP kinase kinase 9 | chr1:27639419-27640351 REVERSE LENGTH=310	65.93	1.29e-100	930
Prupe.1G082900	AT1G34300.1	Symbols: | lectin protein kinase family protein | chr1:12503450-12505939 FORWARD LENGTH=829	38.79	1.92e-59	576
Prupe.1G083000	AT1G34300.1	Symbols: | lectin protein kinase family protein | chr1:12503450-12505939 FORWARD LENGTH=829	47.94	4.28e-78	738
Prupe.1G083100	AT1G34300.1	Symbols: | lectin protein kinase family protein | chr1:12503450-12505939 FORWARD LENGTH=829	48.14	4.93e-73	693
Prupe.1G083200	No matched	unknown	--	--	--
Prupe.1G097300	AT4G28030.1	Symbols: | Acyl-CoA N-acyltransferases (NAT) superfamily protein | chr4:13937748-13939131 REVERSE LENGTH=274	60.81	1.39e-83	782
Prupe.1G097400	AT5G14850.1	Symbols: | Alg9-like mannosyltransferase family | chr5:4802099-4804977 REVERSE LENGTH=548	65.15	0	1814
Prupe.1G097500	AT5G57770.1	Symbols: | Plant protein of unknown function (DUF828) with plant pleckstrin homology-like region | chr5:23401094-23403112 REVERSE LENGTH=406	44.58	1.68e-80	758
Prupe.1G097600	AT5G57780.1	Symbols: | EXPRESSED IN: 18 plant structures; EXPRESSED DURING: 12 growth stages; BEST Arabidopsis thaliana protein match is: sequence-specific DNA binding transcription factors (TAIR:AT4G30410.1); Has 123 Blast hits to 123 proteins in 11 species: Archae - 0; Bacteria - 0; Metazoa - 0; Fungi - 0; Plants - 123; Viruses - 0; Other Eukaryotes - 0 (source: NCBI BLink). | chr5:23405505-23406008 REVERS…	43.85	1.4e-29	314
Prupe.1G097700	No matched	unknown	--	--	--
Prupe.1G097800	AT5G42905.1	Symbols: | Polynucleotidyl transferase, ribonuclease H-like superfamily protein | chr5:17201414-17202323 REVERSE LENGTH=258	45.09	7.3e-07	117
Prupe.1G097900	No matched	unknown	--	--	--
Prupe.1G098000	AT5G57800.1	Symbols: FLP1, YRE, CER3, WAX2 | Fatty acid hydroxylase superfamily | chr5:23420589-23423832 FORWARD LENGTH=632	67.35	0	2325
Prupe.1G098100	AT4G30420.1	Symbols: | nodulin MtN21 /EamA-like transporter family protein | chr4:14877069-14878914 FORWARD LENGTH=373	46.98	3.21e-60	581
Prupe.1G104000	AT5G48960.1	Symbols: | HAD-superfamily hydrolase, subfamily IG, 5&apos;-nucleotidase | chr5:19849645-19853382 FORWARD LENGTH=642	79.64	0	2430
Prupe.1G104100	AT3G62150.1	Symbols: PGP21 | P-glycoprotein 21 | chr3:23008755-23013579 REVERSE LENGTH=1296	68.95	0	4452
Prupe.1G104200	No matched	unknown	--	--	--
Prupe.1G104300	AT1G02520.1	Symbols: PGP11 | P-glycoprotein 11 | chr1:524134-528745 FORWARD LENGTH=1278	67.33	0	4302
Prupe.1G104400	AT1G02520.1	Symbols: PGP11 | P-glycoprotein 11 | chr1:524134-528745 FORWARD LENGTH=1278	66.25	0	4307
Prupe.1G104500	AT5G48960.1	Symbols: | HAD-superfamily hydrolase, subfamily IG, 5&apos;-nucleotidase | chr5:19849645-19853382 FORWARD LENGTH=642	84.61	0	2518
Prupe.1G104600	AT3G06960.1	Symbols: PDE320, TGD4 | pigment defective 320 | chr3:2194379-2196504 REVERSE LENGTH=479	57.79	1.71e-163	1474
Prupe.1G104700	AT3G06950.1	Symbols: | Pseudouridine synthase family protein | chr3:2192869-2194254 FORWARD LENGTH=323	72.47	5.12e-124	1132
Prupe.1G104800	AT1G64260.1	Symbols: | MuDR family transposase | chr1:23847756-23849915 FORWARD LENGTH=719	23.35	1.69e-35	373
Prupe.1G104900	No matched	unknown	--	--	--
Prupe.1G105000	AT3G17510.1	Symbols: CIPK1, SnRK3.16 | CBL-interacting protein kinase 1 | chr3:5989309-5992627 REVERSE LENGTH=444	69.9	1.93e-176	1586
Prupe.1G105100	AT3G17470.1	Symbols: ATCRSH, CRSH | Ca2+-activated RelA/spot homolog | chr3:5979868-5981968 FORWARD LENGTH=583	66.09	0	1719
Prupe.1G105200	AT3G17465.1	Symbols: RPL3P | ribosomal protein L3 plastid | chr3:5978059-5979572 REVERSE LENGTH=324	76.89	2.65e-127	1161
Prupe.1G105300	AT3G17460.1	Symbols: | PHD finger family protein | chr3:5976949-5977545 REVERSE LENGTH=198	36.44	1.1e-16	205
Prupe.1G105400	AT5G27870.1	Symbols: | Plant invertase/pectin methylesterase inhibitor superfamily | chr5:9878991-9881806 REVERSE LENGTH=732	43.71	6.44e-132	1203
Prupe.1G105500	AT5G66520.1	Symbols: | Tetratricopeptide repeat (TPR)-like superfamily protein | chr5:26551879-26553741 FORWARD LENGTH=620	47.66	3.51e-171	1542
Prupe.1G105600	AT3G17450.1	Symbols: | hAT dimerisation domain-containing protein | chr3:5972793-5975684 REVERSE LENGTH=877	56.19	0	2437
Prupe.1G105700	AT5G30495.1	Symbols: | Fcf2 pre-rRNA processing protein | chr5:11380190-11381391 FORWARD LENGTH=196	53.26	1.46e-48	479
Prupe.1G105800	AT3G06483.1	Symbols: PDK, ATPDHK | pyruvate dehydrogenase kinase | chr3:1990727-1992581 REVERSE LENGTH=366	84.32	0	1689
Prupe.1G105900	AT3G17440.1	Symbols: NPSN13, ATNPSN13 | novel plant snare 13 | chr3:5969909-5972290 REVERSE LENGTH=269	77.2	1.06e-108	999
Prupe.1G106000	AT2G30350.2	Symbols: | Excinuclease ABC, C subunit, N-terminal | chr2:12934237-12935742 REVERSE LENGTH=368	63.93	1.03e-63	611
Prupe.1G106100	AT3G56530.1	Symbols: anac064, NAC064 | NAC domain containing protein 64 | chr3:20948911-20950045 REVERSE LENGTH=319	29.62	1.11e-07	130
Prupe.1G106200	AT3G17430.1	Symbols: | Nucleotide-sugar transporter family protein | chr3:5966597-5968962 FORWARD LENGTH=375	85.1	0	1637
Prupe.1G106300	AT1G56720.3	Symbols: | Protein kinase superfamily protein | chr1:21263630-21265559 REVERSE LENGTH=492	71.68	0	1791
Prupe.1G106400	AT3G17410.1	Symbols: | Protein kinase superfamily protein | chr3:5956601-5958882 FORWARD LENGTH=364	79.53	1.54e-163	1474
Prupe.1G106500	AT2G47070.1	Symbols: SPL1 | squamosa promoter binding protein-like 1 | chr2:19337144-19340552 FORWARD LENGTH=881	49.45	3.02e-167	1510
Prupe.1G106600	AT2G47070.1	Symbols: SPL1 | squamosa promoter binding protein-like 1 | chr2:19337144-19340552 FORWARD LENGTH=881	44.5	0	2011
Prupe.1G106700	AT3G06430.1	Symbols: EMB2750 | Tetratricopeptide repeat (TPR)-like superfamily protein | chr3:1956658-1958240 REVERSE LENGTH=486	71.58	0	1788
Prupe.1G106800	AT3G53480.1	Symbols: PIS1, PDR9, ATPDR9, ABCG37 | pleiotropic drug resistance 9 | chr3:19825366-19831644 FORWARD LENGTH=1450	64.17	0	5135
Prupe.1G106900	AT3G53480.1	Symbols: PIS1, PDR9, ATPDR9, ABCG37 | pleiotropic drug resistance 9 | chr3:19825366-19831644 FORWARD LENGTH=1450	61.01	0	4781
Prupe.1G107000	AT3G17390.1	Symbols: MTO3, SAMS3, MAT4 | S-adenosylmethionine synthetase family protein | chr3:5952484-5953665 REVERSE LENGTH=393	90.83	0	1914
Prupe.1G107100	AT3G15580.1	Symbols: ATG8I, APG8H | Ubiquitin-like superfamily protein | chr3:5274075-5275000 REVERSE LENGTH=115	76.52	1.1e-50	493
Prupe.1G107200	AT3G17380.1	Symbols: | TRAF-like family protein | chr3:5950240-5952124 FORWARD LENGTH=309	51.63	5.17e-91	848
Prupe.1G107300	AT3G17380.1	Symbols: | TRAF-like family protein | chr3:5950240-5952124 FORWARD LENGTH=309	55.4	3.28e-95	884
Prupe.1G107400	AT3G17380.1	Symbols: | TRAF-like family protein | chr3:5950240-5952124 FORWARD LENGTH=309	57.75	1.85e-107	989
Prupe.1G107900	AT3G17380.1	Symbols: | TRAF-like family protein | chr3:5950240-5952124 FORWARD LENGTH=309	44.58	2.5e-56	547
Prupe.1G108000	AT3G17380.1	Symbols: | TRAF-like family protein | chr3:5950240-5952124 FORWARD LENGTH=309	50	8.65e-79	742
Prupe.1G108100	AT1G48170.1	Symbols: | unknown protein; Has 78 Blast hits to 78 proteins in 34 species: Archae - 0; Bacteria - 0; Metazoa - 30; Fungi - 0; Plants - 48; Viruses - 0; Other Eukaryotes - 0 (source: NCBI BLink). | chr1:17788810-17789635 FORWARD LENGTH=153	71.07	8.51e-49	479
Prupe.1G108200	AT5G18525.1	Symbols: | protein serine/threonine kinases;protein tyrosine kinases;ATP binding;protein kinases | chr5:6146932-6153658 REVERSE LENGTH=1639	58.56	0	4852
Prupe.1G108300	AT1G09430.1	Symbols: ACLA-3 | ATP-citrate lyase A-3 | chr1:3042135-3044978 FORWARD LENGTH=424	88.09	0	2012
Prupe.1G108400	AT2G30350.2	Symbols: | Excinuclease ABC, C subunit, N-terminal | chr2:12934237-12935742 REVERSE LENGTH=368	45.73	1.34e-32	345
Prupe.1G108500	AT4G04780.1	Symbols: MED21 | mediator 21 | chr4:2432665-2433397 FORWARD LENGTH=139	56.48	5.78e-29	308
Prupe.1G108600	AT3G17365.1	Symbols: | S-adenosyl-L-methionine-dependent methyltransferases superfamily protein | chr3:5947144-5948766 REVERSE LENGTH=239	66.95	3.41e-90	839
Prupe.1G108700	AT2G22300.2	Symbols: CAMTA3, SR1 | signal responsive 1 | chr2:9471599-9476472 FORWARD LENGTH=1032	43.48	1.07e-140	1281
Prupe.1G108800	AT3G17360.1	Symbols: POK1 | phragmoplast orienting kinesin 1 | chr3:5936108-5946205 FORWARD LENGTH=2066	56.7	0	3109
Prupe.1G108900	AT3G17350.1	Symbols: | unknown protein; FUNCTIONS IN: molecular_function unknown; INVOLVED IN: biological_process unknown; LOCATED IN: endomembrane system; EXPRESSED IN: 19 plant structures; EXPRESSED DURING: 13 growth stages; BEST Arabidopsis thaliana protein match is: unknown protein (TAIR:AT5G50290.1); Has 203 Blast hits to 203 proteins in 13 species: Archae - 0; Bacteria - 0; Metazoa - 0; Fungi - 0; Plan…	64.77	1.35e-93	870
Prupe.1G109000	AT1G48130.1	Symbols: ATPER1, PER1 | 1-cysteine peroxiredoxin 1 | chr1:17780610-17781500 FORWARD LENGTH=216	70.72	9.19e-90	835
Prupe.1G109100	AT3G17340.1	Symbols: | ARM repeat superfamily protein | chr3:5920613-5926846 REVERSE LENGTH=1090	50.63	0	2670
Prupe.1G109200	AT1G10630.1	Symbols: ATARFA1F, ARFA1F | ADP-ribosylation factor A1F | chr1:3513189-3514230 REVERSE LENGTH=181	96.13	4.89e-102	939
Prupe.1G109300	No matched	unknown	--	--	--
Prupe.1G109400	No matched	unknown	--	--	--
Prupe.1G109500	AT5G15640.1	Symbols: | Mitochondrial substrate carrier family protein | chr5:5087590-5089677 FORWARD LENGTH=323	50.48	7.74e-88	821
Prupe.1G109600	AT3G06480.1	Symbols: | DEAD box RNA helicase family protein | chr3:1985697-1989666 REVERSE LENGTH=1088	66.5	0	2121
Prupe.1G109700	AT1G48110.2	Symbols: ECT7 | evolutionarily conserved C-terminal region 7 | chr1:17770339-17772806 REVERSE LENGTH=639	50.44	1.6e-164	1485
Prupe.1G109800	AT3G17310.1	Symbols: DRM3, AtDRM3 | S-adenosyl-L-methionine-dependent methyltransferases superfamily protein | chr3:5909294-5912838 REVERSE LENGTH=710	40.46	2.42e-148	1346
Prupe.1G109900	AT3G62270.1	Symbols: | HCO3- transporter family | chr3:23042528-23045633 REVERSE LENGTH=703	76.75	0	2847
Prupe.1G110000	AT3G17300.1	Symbols: | unknown protein; Has 48 Blast hits to 48 proteins in 21 species: Archae - 0; Bacteria - 0; Metazoa - 0; Fungi - 0; Plants - 40; Viruses - 0; Other Eukaryotes - 8 (source: NCBI BLink). | chr3:5907616-5908695 FORWARD LENGTH=91	84.09	1.81e-40	405
Prupe.1G110100	AT1G48100.1	Symbols: | Pectin lyase-like superfamily protein | chr1:17766921-17769625 FORWARD LENGTH=475	68.65	0	1714
Prupe.1G110200	AT1G48090.1	Symbols: | calcium-dependent lipid-binding family protein | chr1:17732582-17758194 REVERSE LENGTH=4146	64.79	0	14133
Prupe.1G110300	AT3G42170.1	Symbols: | BED zinc finger ;hAT family dimerisation domain | chr3:14321838-14323928 FORWARD LENGTH=696	28.43	5.54e-34	356
Prupe.1G110400	AT3G42170.1	Symbols: | BED zinc finger ;hAT family dimerisation domain | chr3:14321838-14323928 FORWARD LENGTH=696	24.09	2.13e-39	405
Prupe.1G110500	AT3G42170.1	Symbols: | BED zinc finger ;hAT family dimerisation domain | chr3:14321838-14323928 FORWARD LENGTH=696	25.4	5.58e-41	419
Prupe.1G110600	AT3G42170.1	Symbols: | BED zinc finger ;hAT family dimerisation domain | chr3:14321838-14323928 FORWARD LENGTH=696	29.27	5.49e-20	234
Prupe.1G110700	AT3G06440.1	Symbols: | Galactosyltransferase family protein | chr3:1972913-1975272 REVERSE LENGTH=619	56.42	0	1867
Prupe.1G110800	AT1G48040.1	Symbols: | Protein phosphatase 2C family protein | chr1:17720064-17721698 REVERSE LENGTH=383	59.13	1.49e-117	1078
Prupe.1G110900	AT1G48030.2	Symbols: mtLPD1 | mitochondrial lipoamide dehydrogenase 1 | chr1:17717432-17719141 REVERSE LENGTH=507	81.92	0	2214
Prupe.1G111000	AT5G30490.2	Symbols: | FUNCTIONS IN: molecular_function unknown; INVOLVED IN: biological_process unknown; LOCATED IN: cellular_component unknown; EXPRESSED IN: 22 plant structures; EXPRESSED DURING: 13 growth stages; CONTAINS InterPro DOMAIN/s: Craniofacial development protein 1/Bucentaur (InterPro:IPR011421); Has 333 Blast hits to 324 proteins in 149 species: Archae - 0; Bacteria - 18; Metazoa - 117; Fungi …	37.65	5.81e-30	320
Prupe.1G111100	AT3G17210.1	Symbols: ATHS1, HS1 | heat stable protein 1 | chr3:5882318-5882896 FORWARD LENGTH=109	63.54	4.15e-33	342
Prupe.1G111200	AT3G17210.1	Symbols: ATHS1, HS1 | heat stable protein 1 | chr3:5882318-5882896 FORWARD LENGTH=109	74.31	2.91e-44	437
Prupe.1G121400	No matched	unknown	--	--	--
Prupe.1G121500	No matched	unknown	--	--	--
Prupe.1G121600	No matched	unknown	--	--	--
Prupe.1G121700	No matched	unknown	--	--	--
Prupe.1G121800	AT4G16260.1	Symbols: | Glycosyl hydrolase superfamily protein | chr4:9200180-9201441 REVERSE LENGTH=344	63.82	4.81e-122	1116
Prupe.1G121900	AT5G49430.1	Symbols: | WD40/YVTN repeat-like-containing domain;Bromodomain | chr5:20037338-20045454 REVERSE LENGTH=1677	52.35	0	4327
Prupe.1G122000	AT3G16980.1	Symbols: NRPB9A, NRPD9A, NRPE9A | RNA polymerases M/15 Kd subunit | chr3:5794526-5795699 FORWARD LENGTH=114	89.47	1.16e-59	570
Prupe.1G122100	AT5G49400.1	Symbols: | zinc knuckle (CCHC-type) family protein | chr5:20031154-20031981 FORWARD LENGTH=275	83.15	4.41e-37	381
Prupe.1G122200	AT4G16160.2	Symbols: ATOEP16-2, ATOEP16-S | Mitochondrial import inner membrane translocase subunit Tim17/Tim22/Tim23 family protein | chr4:9157545-9158738 FORWARD LENGTH=178	63.15	6.11e-58	559
Prupe.1G122300	AT3G06670.1	Symbols: | binding | chr3:2105908-2113136 REVERSE LENGTH=865	67.86	0	3086
Prupe.1G122400	AT3G16950.1	Symbols: LPD1, ptlpd1 | lipoamide dehydrogenase 1 | chr3:5786761-5790383 REVERSE LENGTH=570	78.45	0	2333
Prupe.1G122500	AT3G06680.1	Symbols: | Ribosomal L29e protein family | chr3:2114402-2114877 REVERSE LENGTH=83	80.32	1.2e-22	251
Prupe.1G122600	AT4G02080.1	Symbols: ASAR1, ATSARA1C, ATSAR2, SAR2 | secretion-associated RAS super family 2 | chr4:921554-922547 FORWARD LENGTH=193	84.97	2.07e-94	874
Prupe.1G122700	AT3G62560.1	Symbols: | Ras-related small GTP-binding family protein | chr3:23137539-23138880 FORWARD LENGTH=193	84.97	1.1e-93	868
Prupe.1G122800	AT4G16150.1	Symbols: | calmodulin binding;transcription regulators | chr4:9148225-9153048 FORWARD LENGTH=923	54.97	0	2571
Prupe.1G122900	AT3G16920.1	Symbols: CTL2, ATCTL2 | chitinase-like protein 2 | chr3:5776663-5777886 REVERSE LENGTH=348	84.91	1.6e-147	1335
Prupe.1G123000	AT3G16910.1	Symbols: AAE7, ACN1 | acyl-activating enzyme 7 | chr3:5773231-5775411 REVERSE LENGTH=569	76.37	0	2400
Prupe.1G133300	AT4G15920.1	Symbols: SWEET17, AtSWEET17 | Nodulin MtN3 family protein | chr4:9030742-9033343 REVERSE LENGTH=241	58.79	7.06e-65	621
Prupe.1G133400	AT5G49100.1	Symbols: | unknown protein; BEST Arabidopsis thaliana protein match is: unknown protein (TAIR:AT3G06868.1); Has 30201 Blast hits to 17322 proteins in 780 species: Archae - 12; Bacteria - 1396; Metazoa - 17338; Fungi - 3422; Plants - 5037; Viruses - 0; Other Eukaryotes - 2996 (source: NCBI BLink). | chr5:19897700-19898890 REVERSE LENGTH=396	41.21	2.96e-20	239
Prupe.1G133500	AT4G15910.1	Symbols: ATDI21, DI21 | drought-induced 21 | chr4:9028657-9029269 FORWARD LENGTH=104	48.78	2.36e-16	197
Prupe.1G133600	AT3G16660.1	Symbols: | Pollen Ole e 1 allergen and extensin family protein | chr3:5676904-5677788 FORWARD LENGTH=180	44.91	5.47e-20	230
Prupe.1G133700	AT3G16660.1	Symbols: | Pollen Ole e 1 allergen and extensin family protein | chr3:5676904-5677788 FORWARD LENGTH=180	45.76	8.17e-20	229
Prupe.1G133800	AT5G49070.1	Symbols: KCS21 | 3-ketoacyl-CoA synthase 21 | chr5:19888751-19890145 REVERSE LENGTH=464	59.05	7.3e-144	1305
Prupe.1G133900	AT1G04170.1	Symbols: EIF2 GAMMA | eukaryotic translation initiation factor 2 gamma subunit | chr1:1097423-1099702 FORWARD LENGTH=465	90.53	0	2259
Prupe.1G134000	AT2G47650.1	Symbols: UXS4 | UDP-xylose synthase 4 | chr2:19538751-19541364 REVERSE LENGTH=443	80.39	0	1715
Prupe.1G134100	AT4G15900.1	Symbols: PRL1 | pleiotropic regulatory locus 1 | chr4:9023775-9027443 FORWARD LENGTH=486	74.48	0	1943
Prupe.1G134200	No matched	unknown	--	--	--
Prupe.1G134300	AT1G65810.1	Symbols: | P-loop containing nucleoside triphosphate hydrolases superfamily protein | chr1:24477043-24480728 REVERSE LENGTH=1050	36.24	4.23e-163	1478
Prupe.1G134400	AT3G06880.2	Symbols: | Transducin/WD40 repeat-like superfamily protein | chr3:2170516-2175686 REVERSE LENGTH=1264	55.69	0	2394
Prupe.1G134500	AT3G06890.1	Symbols: | unknown protein; Has 91 Blast hits to 91 proteins in 12 species: Archae - 0; Bacteria - 0; Metazoa - 0; Fungi - 0; Plants - 91; Viruses - 0; Other Eukaryotes - 0 (source: NCBI BLink). | chr3:2176949-2177335 FORWARD LENGTH=128	45.37	1.01e-17	209
Prupe.1G134600	AT5G49060.1	Symbols: | Heat shock protein DnaJ, N-terminal with domain of unknown function (DUF1977) | chr5:19886764-19888136 FORWARD LENGTH=354	56.21	3.53e-100	927
Prupe.1G134700	AT4G15890.1	Symbols: | binding | chr4:9017453-9022745 FORWARD LENGTH=1314	55.03	0	3530
Prupe.1G134800	AT2G47700.1	Symbols: RFI2 | RING/U-box superfamily protein | chr2:19552506-19554351 REVERSE LENGTH=358	56.33	4.08e-19	228
Prupe.1G134900	AT3G16640.1	Symbols: TCTP | translationally controlled tumor protein | chr3:5669709-5670729 REVERSE LENGTH=168	73.8	7.02e-69	653
Prupe.1G135000	AT2G47710.1	Symbols: | Adenine nucleotide alpha hydrolases-like superfamily protein | chr2:19555045-19555956 REVERSE LENGTH=162	55.9	7.1e-48	471
Prupe.1G135100	AT3G16630.2	Symbols: ATKINESIN-13A, KINESIN-13A | P-loop containing nucleoside triphosphate hydrolases superfamily protein | chr3:5662660-5667261 REVERSE LENGTH=794	70.42	0	2886
Prupe.1G135200	AT4G15880.1	Symbols: ESD4, ATESD4 | Cysteine proteinases superfamily protein | chr4:9012769-9015797 FORWARD LENGTH=489	51.52	8.75e-141	1279
Prupe.1G135300	No matched	unknown	--	--	--
Prupe.1G135400	AT4G15840.1	Symbols: | BTB/POZ domain-containing protein | chr4:8996963-9000852 FORWARD LENGTH=836	62.48	0	2648
Prupe.1G135500	AT3G06920.1	Symbols: | Tetratricopeptide repeat (TPR)-like superfamily protein | chr3:2181717-2184449 FORWARD LENGTH=871	76.24	0	3563
Prupe.1G135600	AT4G15830.1	Symbols: | ARM repeat superfamily protein | chr4:8995285-8996548 REVERSE LENGTH=296	49.5	3.44e-82	771
Prupe.1G135700	AT4G15820.1	Symbols: | BEST Arabidopsis thaliana protein match is: embryo defective 1703 (TAIR:AT3G61780.1); Has 524 Blast hits to 443 proteins in 102 species: Archae - 0; Bacteria - 13; Metazoa - 196; Fungi - 37; Plants - 43; Viruses - 3; Other Eukaryotes - 232 (source: NCBI BLink). | chr4:8992970-8995022 FORWARD LENGTH=460	47.97	6.77e-34	358
Prupe.1G135800	No matched	unknown	--	--	--
Prupe.1G135900	No matched	unknown	--	--	--
Prupe.1G138000	AT3G16510.1	Symbols: | Calcium-dependent lipid-binding (CaLB domain) family protein | chr3:5617112-5618194 REVERSE LENGTH=360	45.13	2.79e-28	306
Prupe.1G138100	AT5G48970.1	Symbols: | Mitochondrial substrate carrier family protein | chr5:19857028-19859374 REVERSE LENGTH=339	79.51	8.09e-159	1432
Prupe.1G138200	AT3G21400.1	Symbols: | unknown protein; FUNCTIONS IN: molecular_function unknown; INVOLVED IN: N-terminal protein myristoylation; EXPRESSED IN: 22 plant structures; EXPRESSED DURING: 13 growth stages; Has 29 Blast hits to 29 proteins in 12 species: Archae - 0; Bacteria - 0; Metazoa - 2; Fungi - 0; Plants - 27; Viruses - 0; Other Eukaryotes - 0 (source: NCBI BLink). | chr3:7534824-7536293 REVERSE LENGTH=188	50.75	9.1e-49	481
Prupe.1G138300	AT2G47820.2	Symbols: | unknown protein; FUNCTIONS IN: molecular_function unknown; INVOLVED IN: biological_process unknown; LOCATED IN: cellular_component unknown; EXPRESSED IN: 17 plant structures; EXPRESSED DURING: 13 growth stages; BEST Arabidopsis thaliana protein match is: unknown protein (TAIR:AT1G09040.1). | chr2:19588122-19590629 FORWARD LENGTH=805	44.27	3.12e-107	992
Prupe.1G138400	AT2G47820.2	Symbols: | unknown protein; FUNCTIONS IN: molecular_function unknown; INVOLVED IN: biological_process unknown; LOCATED IN: cellular_component unknown; EXPRESSED IN: 17 plant structures; EXPRESSED DURING: 13 growth stages; BEST Arabidopsis thaliana protein match is: unknown protein (TAIR:AT1G09040.1). | chr2:19588122-19590629 FORWARD LENGTH=805	52.85	2.38e-15	188
Prupe.1G138500	AT2G47810.1	Symbols: NF-YB5 | nuclear factor Y, subunit B5 | chr2:19582938-19583420 REVERSE LENGTH=160	71.56	3.04e-41	414
Prupe.1G138600	AT5G02820.1	Symbols: RHL2, BIN5 | Spo11/DNA topoisomerase VI, subunit A protein | chr5:642658-644123 FORWARD LENGTH=427	35.29	6.03e-22	251
Prupe.1G138700	AT4G02570.4	Symbols: CUL1 | cullin 1 | chr4:1129315-1133435 FORWARD LENGTH=738	82.16	0	3341
Prupe.1G138800	AT3G21420.1	Symbols: | 2-oxoglutarate (2OG) and Fe(II)-dependent oxygenase superfamily protein | chr3:7541579-7543221 FORWARD LENGTH=364	68.95	2.14e-147	1335
Prupe.1G138900	AT4G15720.1	Symbols: | Tetratricopeptide repeat (TPR)-like superfamily protein | chr4:8949569-8951419 FORWARD LENGTH=616	60.81	0	1843
Prupe.1G139000	AT4G15730.1	Symbols: | CW-type Zinc Finger | chr4:8951887-8957214 REVERSE LENGTH=1059	47.34	7.3e-62	603
Prupe.1G139100	AT1G09020.1	Symbols: SNF4, ATSNF4 | homolog of yeast sucrose nonfermenting 4 | chr1:2900149-2904212 REVERSE LENGTH=487	67.88	0	1760
Prupe.1G139200	AT5G18540.1	Symbols: | unknown protein; Has 2026 Blast hits to 792 proteins in 129 species: Archae - 2; Bacteria - 12; Metazoa - 1126; Fungi - 267; Plants - 292; Viruses - 0; Other Eukaryotes - 327 (source: NCBI BLink). | chr5:6153924-6155877 FORWARD LENGTH=168	64.94	5.07e-23	257
Prupe.1G139300	AT3G21430.2	Symbols: ATALY3, ALY3 | DNA binding | chr3:7544800-7552841 REVERSE LENGTH=1132	49.15	0	2578
Prupe.1G139400	No matched	unknown	--	--	--
Prupe.1G139500	AT2G47850.3	Symbols: | Zinc finger C-x8-C-x5-C-x3-H type family protein | chr2:19595953-19598119 FORWARD LENGTH=468	54.92	2.8e-122	1119
Prupe.1G139600	AT5G18560.1	Symbols: PUCHI | Integrase-type DNA-binding superfamily protein | chr5:6164859-6165905 REVERSE LENGTH=348	67.91	9.39e-43	432
Prupe.1G140900	No matched	unknown	--	--	--
Prupe.1G141000	AT5G18650.1	Symbols: | CHY-type/CTCHY-type/RING-type Zinc finger protein | chr5:6218260-6220374 FORWARD LENGTH=267	82.39	1.51e-134	1222
Prupe.1G141100	AT3G21465.1	Symbols: | unknown protein; BEST Arabidopsis thaliana protein match is: unknown protein (TAIR:AT4G15640.1); Has 38 Blast hits to 38 proteins in 14 species: Archae - 0; Bacteria - 0; Metazoa - 0; Fungi - 0; Plants - 38; Viruses - 0; Other Eukaryotes - 0 (source: NCBI BLink). | chr3:7560750-7563202 FORWARD LENGTH=388	58.14	7.8e-137	1244
Prupe.1G141200	AT5G33340.1	Symbols: CDR1 | Eukaryotic aspartyl protease family protein | chr5:12594474-12595787 FORWARD LENGTH=437	26.68	2.17e-31	334
Prupe.1G141300	AT2G35615.1	Symbols: | Eukaryotic aspartyl protease family protein | chr2:14959391-14960734 FORWARD LENGTH=447	35.84	4.88e-61	591
Prupe.1G141400	AT2G35615.1	Symbols: | Eukaryotic aspartyl protease family protein | chr2:14959391-14960734 FORWARD LENGTH=447	34.63	1.03e-56	553
Prupe.1G141500	AT4G15630.1	Symbols: | Uncharacterised protein family (UPF0497) | chr4:8917527-8918683 FORWARD LENGTH=190	44.08	7.16e-39	395
Prupe.1G141600	AT4G15610.1	Symbols: | Uncharacterised protein family (UPF0497) | chr4:8909162-8910641 FORWARD LENGTH=193	40	2.38e-08	128
Prupe.1G141700	AT3G06390.1	Symbols: | Uncharacterised protein family (UPF0497) | chr3:1938913-1939707 REVERSE LENGTH=199	33.7	3.67e-19	225
Prupe.1G141800	AT5G18660.1	Symbols: PCB2 | NAD(P)-binding Rossmann-fold superfamily protein | chr5:6220872-6222125 REVERSE LENGTH=417	70.88	6.51e-171	1538
Prupe.1G141900	No matched	unknown	--	--	--
Prupe.1G142000	AT2G39080.1	Symbols: | NAD(P)-binding Rossmann-fold superfamily protein | chr2:16309981-16312475 REVERSE LENGTH=351	64.98	4.54e-113	1038
Prupe.1G142100	AT1G54610.3	Symbols: | Protein kinase superfamily protein | chr1:20393962-20396902 REVERSE LENGTH=572	66.9	0	1915
Prupe.1G142200	No matched	unknown	--	--	--
Prupe.1G142300	No matched	unknown	--	--	--
Prupe.1G187700	AT2G43240.1	Symbols: | Nucleotide-sugar transporter family protein | chr2:17971280-17975300 REVERSE LENGTH=406	83.87	0	1793
Prupe.1G187900	AT2G43235.1	Symbols: | unknown protein; FUNCTIONS IN: molecular_function unknown; INVOLVED IN: biological_process unknown; LOCATED IN: chloroplast; EXPRESSED IN: 22 plant structures; EXPRESSED DURING: 13 growth stages; Has 41 Blast hits to 41 proteins in 16 species: Archae - 0; Bacteria - 0; Metazoa - 0; Fungi - 0; Plants - 40; Viruses - 0; Other Eukaryotes - 1 (source: NCBI BLink). | chr2:17968910-17970822 …	42.27	8.09e-68	649
Prupe.1G188000	AT5G01430.2	Symbols: | Got1/Sft2-like vescicle transport protein family | chr5:176797-178010 REVERSE LENGTH=140	78.57	5.32e-57	549
Prupe.1G188100	AT1G58210.1	Symbols: EMB1674 | kinase interacting family protein | chr1:21553621-21558056 FORWARD LENGTH=1246	45.16	1.1e-18	223
Prupe.1G188200	AT1G06450.1	Symbols: | Polynucleotidyl transferase, ribonuclease H-like superfamily protein | chr1:1965924-1967006 FORWARD LENGTH=360	40.87	8.25e-50	493
Prupe.1G188300	AT4G12560.2	Symbols: CPR30 | F-box and associated interaction domains-containing protein | chr4:7441815-7443157 FORWARD LENGTH=413	33.72	6.19e-19	226
Prupe.1G188400	AT1G79670.1	Symbols: RFO1, WAKL22 | Wall-associated kinase family protein | chr1:29976887-29979337 REVERSE LENGTH=751	45.74	4.94e-166	1498
Prupe.1G188500	No matched	unknown	--	--	--
Prupe.1G188600	No matched	unknown	--	--	--
Prupe.1G193900	No matched	unknown	--	--	--
Prupe.1G194000	No matched	unknown	--	--	--
Prupe.1G194100	AT3G59410.1	Symbols: GCN2 | protein kinase family protein | chr3:21950575-21959151 FORWARD LENGTH=1241	67.28	0	4281
Prupe.1G194200	AT3G47580.1	Symbols: | Leucine-rich repeat protein kinase family protein | chr3:17532687-17535810 FORWARD LENGTH=1011	27.27	3.47e-09	135
Prupe.1G194300	AT3G59420.1	Symbols: ACR4, CR4 | crinkly4 | chr3:21959871-21962558 REVERSE LENGTH=895	68.47	0	3178
Prupe.1G194400	No matched	unknown	--	--	--
Prupe.1G194500	No matched	unknown	--	--	--
Prupe.1G194600	AT4G38180.1	Symbols: FRS5 | FAR1-related sequence 5 | chr4:17906702-17909404 REVERSE LENGTH=788	36.67	5.47e-115	1058
Prupe.1G194700	AT5G27740.1	Symbols: EMB161, EMB2775, EMB251, RFC3 | ATPase family associated with various cellular activities (AAA) | chr5:9823831-9826869 FORWARD LENGTH=354	80.79	1.33e-175	1578
Prupe.1G195300	AT5G45540.1	Symbols: | Protein of unknown function (DUF594) | chr5:18458294-18460705 REVERSE LENGTH=803	35.22	1.8e-123	1131
Prupe.1G195400	AT4G37660.1	Symbols: | Ribosomal protein L12/ ATP-dependent Clp protease adaptor protein ClpS family protein | chr4:17695543-17696046 FORWARD LENGTH=167	40.24	1.37e-17	212
Prupe.1G195500	AT5G61310.4	Symbols: | Cytochrome c oxidase subunit Vc family protein | chr5:24653543-24653737 REVERSE LENGTH=64	57.14	6.27e-17	202
Prupe.1G195600	AT3G07500.1	Symbols: | Far-red impaired responsive (FAR1) family protein | chr3:2392387-2393709 FORWARD LENGTH=217	39.67	2.09e-33	349
Prupe.1G195700	AT2G43280.1	Symbols: | Far-red impaired responsive (FAR1) family protein | chr2:17989739-17990861 FORWARD LENGTH=206	44.56	9.75e-32	335
Prupe.1G199300	AT4G37650.1	Symbols: SHR, SGR7 | GRAS family transcription factor | chr4:17691871-17693466 FORWARD LENGTH=531	51.59	1.02e-115	1062
Prupe.1G199400	No matched	unknown	--	--	--
Prupe.1G199500	AT2G43465.1	Symbols: | RNA-binding ASCH domain protein | chr2:18047732-18049709 REVERSE LENGTH=388	44.74	5.36e-104	961
Prupe.1G199600	AT3G17450.1	Symbols: | hAT dimerisation domain-containing protein | chr3:5972793-5975684 REVERSE LENGTH=877	24.87	6.99e-29	315
Prupe.1G199700	AT5G67550.1	Symbols: | unknown protein; FUNCTIONS IN: molecular_function unknown; INVOLVED IN: biological_process unknown; LOCATED IN: endomembrane system; EXPRESSED IN: flower; EXPRESSED DURING: 4 anthesis; BEST Arabidopsis thaliana protein match is: unknown protein (TAIR:AT1G71110.1); Has 161 Blast hits to 154 proteins in 16 species: Archae - 0; Bacteria - 0; Metazoa - 0; Fungi - 0; Plants - 161; Viruses -…	24.21	9e-39	400
Prupe.1G199800	AT3G07565.1	Symbols: | Protein of unknown function (DUF3755) | chr3:2413823-2415872 FORWARD LENGTH=258	57.97	6.76e-81	759
Prupe.1G199900	AT2G43480.1	Symbols: | Peroxidase superfamily protein | chr2:18053009-18054350 FORWARD LENGTH=335	66.86	2.18e-135	1231
Prupe.1G219800	AT2G33500.1	Symbols: | B-box type zinc finger protein with CCT domain | chr2:14188159-14190046 REVERSE LENGTH=402	41.49	1.14e-81	769
Prupe.1G219900	AT5G21090.1	Symbols: | Leucine-rich repeat (LRR) family protein | chr5:7164758-7166904 FORWARD LENGTH=218	69.84	7.19e-76	715
Prupe.1G220000	AT2G33490.1	Symbols: | hydroxyproline-rich glycoprotein family protein | chr2:14183552-14187666 FORWARD LENGTH=623	47.45	7.23e-142	1289
Prupe.1G220100	No matched	unknown	--	--	--
Prupe.1G220200	AT5G50850.1	Symbols: MAB1 | Transketolase family protein | chr5:20689671-20692976 FORWARD LENGTH=363	84.55	0	1666
Prupe.1G220300	AT1G27435.1	Symbols: | unknown protein; Has 16 Blast hits to 16 proteins in 8 species: Archae - 0; Bacteria - 0; Metazoa - 0; Fungi - 0; Plants - 16; Viruses - 0; Other Eukaryotes - 0 (source: NCBI BLink). | chr1:9527956-9528814 REVERSE LENGTH=81	85.45	3.77e-23	255
Prupe.1G220400	AT5G13180.1	Symbols: ANAC083, VNI2, NAC083 | NAC domain containing protein 83 | chr5:4196643-4197577 FORWARD LENGTH=252	57.3	7.79e-80	750
Prupe.1G220500	AT3G02040.1	Symbols: SRG3 | senescence-related gene 3 | chr3:348505-349909 REVERSE LENGTH=361	58.13	9.82e-120	1096
Prupe.1G220900	AT5G13150.1	Symbols: ATEXO70C1, EXO70C1 | exocyst subunit exo70 family protein C1 | chr5:4172969-4174930 REVERSE LENGTH=653	51.35	7.75e-179	1608
Prupe.1G221000	AT5G14070.1	Symbols: ROXY2 | Thioredoxin superfamily protein | chr5:4541915-4542337 FORWARD LENGTH=140	67.85	1.16e-37	381
Prupe.1G221100	AT5G13140.1	Symbols: | Pollen Ole e 1 allergen and extensin family protein | chr5:4170688-4171744 REVERSE LENGTH=267	53.29	9.61e-48	474
Prupe.1G221200	AT5G50780.1	Symbols: | Histidine kinase-, DNA gyrase B-, and HSP90-like ATPase family protein | chr5:20650269-20654948 FORWARD LENGTH=819	71.05	0	1830
Prupe.1G221300	AT5G50760.1	Symbols: | SAUR-like auxin-responsive protein family | chr5:20644780-20645331 FORWARD LENGTH=183	43.54	7.02e-20	230
Prupe.1G221400	No matched	unknown	--	--	--
Prupe.1G221500	AT1G12060.1	Symbols: ATBAG5, BAG5 | BCL-2-associated athanogene 5 | chr1:4076334-4076981 FORWARD LENGTH=215	34.53	5.28e-21	245
Prupe.1G221600	AT1G27430.1	Symbols: | GYF domain-containing protein | chr1:9521045-9526928 REVERSE LENGTH=1492	39.35	4.67e-140	1278
Prupe.1G221700	AT2G35450.1	Symbols: | catalytics;hydrolases | chr2:14903201-14905361 REVERSE LENGTH=346	77.54	2.29e-135	1231
Prupe.1G221800	AT5G13120.2	Symbols: CYP20-2 | cyclophilin 20-2 | chr5:4162714-4164720 REVERSE LENGTH=255	79.19	3.13e-82	771
Prupe.1G221900	AT1G69040.2	Symbols: ACR4 | ACT domain repeat 4 | chr1:25957843-25960079 FORWARD LENGTH=455	58.38	2.74e-148	1344
Prupe.1G222000	AT3G27010.1	Symbols: AT-TCP20, PCF1, TCP20, ATTCP20 | TEOSINTE BRANCHED 1, cycloidea, PCF (TCP)-domain family protein 20 | chr3:9957810-9958754 REVERSE LENGTH=314	46.58	2.56e-48	478
Prupe.1G222100	AT5G13110.1	Symbols: G6PD2 | glucose-6-phosphate dehydrogenase 2 | chr5:4158952-4161640 FORWARD LENGTH=596	78.68	0	2385
Prupe.1G222200	No matched	unknown	--	--	--
Prupe.1G222300	AT5G13100.1	Symbols: | unknown protein; Has 1807 Blast hits to 1807 proteins in 277 species: Archae - 0; Bacteria - 0; Metazoa - 736; Fungi - 347; Plants - 385; Viruses - 0; Other Eukaryotes - 339 (source: NCBI BLink). | chr5:4156789-4158235 FORWARD LENGTH=354	69.35	2.65e-142	1290
Prupe.1G222400	AT3G02960.1	Symbols: | Heavy metal transport/detoxification superfamily protein | chr3:667245-668626 REVERSE LENGTH=246	45.32	9.98e-46	454
Prupe.1G222500	No matched	unknown	--	--	--
Prupe.1G222600	AT1G27990.1	Symbols: | unknown protein; BEST Arabidopsis thaliana protein match is: unknown protein (TAIR:AT5G52420.1); Has 86 Blast hits to 86 proteins in 15 species: Archae - 0; Bacteria - 0; Metazoa - 0; Fungi - 0; Plants - 84; Viruses - 0; Other Eukaryotes - 2 (source: NCBI BLink). | chr1:9752799-9753919 REVERSE LENGTH=271	62.9	2.13e-89	833
Prupe.1G222700	AT5G13090.1	Symbols: | unknown protein; BEST Arabidopsis thaliana protein match is: unknown protein (TAIR:AT1G24270.1); Has 30201 Blast hits to 17322 proteins in 780 species: Archae - 12; Bacteria - 1396; Metazoa - 17338; Fungi - 3422; Plants - 5037; Viruses - 0; Other Eukaryotes - 2996 (source: NCBI BLink). | chr5:4153758-4154567 REVERSE LENGTH=269	38.13	6.61e-31	328
Prupe.1G222800	AT5G14090.1	Symbols: | unknown protein; Has 56 Blast hits to 56 proteins in 18 species: Archae - 0; Bacteria - 0; Metazoa - 0; Fungi - 2; Plants - 46; Viruses - 0; Other Eukaryotes - 8 (source: NCBI BLink). | chr5:4547230-4549214 FORWARD LENGTH=358	33.16	4.52e-40	409
Prupe.1G222900	AT1G27980.1	Symbols: DPL1, ATDPL1 | dihydrosphingosine phosphate lyase | chr1:9748812-9752618 FORWARD LENGTH=544	77.19	0	2223
Prupe.1G223000	No matched	unknown	--	--	--
Prupe.1G223100	AT4G19990.1	Symbols: FRS1 | FAR1-related sequence 1 | chr4:10832848-10835389 FORWARD LENGTH=687	25.31	3.74e-30	324
Prupe.1G223200	AT5G13080.1	Symbols: WRKY75, ATWRKY75 | WRKY DNA-binding protein 75 | chr5:4149928-4151019 REVERSE LENGTH=145	88.04	1.39e-45	453
Prupe.1G223300	AT1G24267.1	Symbols: | Protein of unknown function (DUF1664) | chr1:8604451-8607241 REVERSE LENGTH=343	40.53	1.49e-56	551
Prupe.1G223400	AT1G67320.2	Symbols: | DNA primase, large subunit family | chr1:25205520-25208966 REVERSE LENGTH=454	71.01	0	1773
Prupe.1G223500	AT5G50570.2	Symbols: SPL13A, SPL13 | Squamosa promoter-binding protein-like (SBP domain) transcription factor family protein | chr5:20582555-20583791 REVERSE LENGTH=359	60.62	5.79e-42	426
Prupe.1G223600	AT1G24260.1	Symbols: SEP3, AGL9 | K-box region and MADS-box transcription factor family protein | chr1:8593790-8595862 REVERSE LENGTH=250	78.04	1.89e-100	927
Prupe.1G223700	AT1G27290.2	Symbols: | unknown protein; FUNCTIONS IN: molecular_function unknown; INVOLVED IN: biological_process unknown; EXPRESSED IN: 25 plant structures; EXPRESSED DURING: 15 growth stages; Has 44 Blast hits to 44 proteins in 12 species: Archae - 0; Bacteria - 0; Metazoa - 0; Fungi - 0; Plants - 44; Viruses - 0; Other Eukaryotes - 0 (source: NCBI BLink). | chr1:9481788-9482576 FORWARD LENGTH=142	55.88	1.07e-33	348
Prupe.1G223800	AT3G48660.1	Symbols: | Protein of unknown function (DUF 3339) | chr3:18029659-18030133 FORWARD LENGTH=89	63.76	3.69e-19	221
Prupe.1G223900	AT5G08391.1	Symbols: | Protein of unknown function (DUF 3339) | chr5:2699357-2699566 FORWARD LENGTH=69	60.86	7.18e-21	236
Prupe.1G224000	AT1G67310.1	Symbols: | Calmodulin-binding transcription activator protein with CG-1 and Ankyrin domains | chr1:25198182-25203126 REVERSE LENGTH=1016	47	0	2162
Prupe.1G224100	AT1G27300.1	Symbols: | unknown protein; Has 54 Blast hits to 54 proteins in 19 species: Archae - 0; Bacteria - 0; Metazoa - 11; Fungi - 6; Plants - 34; Viruses - 0; Other Eukaryotes - 3 (source: NCBI BLink). | chr1:9483324-9484194 FORWARD LENGTH=200	39.39	3.26e-14	182
Prupe.1G224200	AT1G27970.1	Symbols: NTF2B | nuclear transport factor 2B | chr1:9746921-9747787 FORWARD LENGTH=126	86.99	4.98e-61	582
Prupe.1G224300	AT1G27320.1	Symbols: AHK3, HK3 | histidine kinase 3 | chr1:9487780-9492027 FORWARD LENGTH=1036	69.24	0	3748
Prupe.1G224400	AT5G53150.1	Symbols: | DNAJ heat shock N-terminal domain-containing protein | chr5:21554935-21557202 FORWARD LENGTH=726	59.21	1.32e-81	770
Prupe.1G236100	AT3G13080.1	Symbols: ATMRP3, MRP3, ABCC3 | multidrug resistance-associated protein 3 | chr3:4196019-4201250 REVERSE LENGTH=1514	47.09	0	3203
Prupe.1G236200	No matched	unknown	--	--	--
Prupe.1G236300	No matched	unknown	--	--	--
Prupe.1G236400	AT1G24430.1	Symbols: | HXXXD-type acyl-transferase family protein | chr1:8658190-8659497 REVERSE LENGTH=435	39.45	1.13e-84	794
Prupe.1G236500	AT1G24430.1	Symbols: | HXXXD-type acyl-transferase family protein | chr1:8658190-8659497 REVERSE LENGTH=435	44.06	2.98e-111	1024
Prupe.1G236600	AT1G24430.1	Symbols: | HXXXD-type acyl-transferase family protein | chr1:8658190-8659497 REVERSE LENGTH=435	43.28	5.09e-98	910
Prupe.1G236700	AT1G24430.1	Symbols: | HXXXD-type acyl-transferase family protein | chr1:8658190-8659497 REVERSE LENGTH=435	46.33	1.1e-105	976
Prupe.1G236800	AT1G24430.1	Symbols: | HXXXD-type acyl-transferase family protein | chr1:8658190-8659497 REVERSE LENGTH=435	46.46	2.85e-108	998
Prupe.1G236900	AT2G40650.1	Symbols: | PRP38 family protein | chr2:16963588-16965596 REVERSE LENGTH=355	85.86	5.95e-94	874
Prupe.1G237000	No matched	unknown	--	--	--
Prupe.1G237100	AT1G24430.1	Symbols: | HXXXD-type acyl-transferase family protein | chr1:8658190-8659497 REVERSE LENGTH=435	46.82	7.5e-112	1029
Prupe.1G237200	AT1G24430.1	Symbols: | HXXXD-type acyl-transferase family protein | chr1:8658190-8659497 REVERSE LENGTH=435	39.33	2.23e-86	809
Prupe.1G237300	No matched	unknown	--	--	--
Prupe.1G241800	AT1G13130.1	Symbols: | Cellulase (glycosyl hydrolase family 5) protein | chr1:4474726-4477820 FORWARD LENGTH=552	59.49	0	1657
Prupe.1G241900	AT1G13120.1	Symbols: emb1745 | embryo defective 1745 | chr1:4469334-4472775 REVERSE LENGTH=611	51.01	1.76e-80	760
Prupe.1G242000	No matched	unknown	--	--	--
Prupe.1G242100	AT3G01650.1	Symbols: RGLG1 | RING domain ligase1 | chr3:242734-245062 FORWARD LENGTH=489	70.25	1e-164	1485
Prupe.1G242200	AT1G24560.1	Symbols: | unknown protein; BEST Arabidopsis thaliana protein match is: unknown protein (TAIR:AT3G49055.1); Has 71940 Blast hits to 38124 proteins in 2481 species: Archae - 1358; Bacteria - 12126; Metazoa - 32861; Fungi - 6786; Plants - 4024; Viruses - 195; Other Eukaryotes - 14590 (source: NCBI BLink). | chr1:8702644-8705640 FORWARD LENGTH=678	54.51	0	1777
Prupe.1G242300	AT3G26320.1	Symbols: CYP71B36 | cytochrome P450, family 71, subfamily B, polypeptide 36 | chr3:9644383-9646064 REVERSE LENGTH=500	52.78	1.15e-153	1390
Prupe.1G242400	AT3G26320.1	Symbols: CYP71B36 | cytochrome P450, family 71, subfamily B, polypeptide 36 | chr3:9644383-9646064 REVERSE LENGTH=500	54.35	9.99e-157	1417
Prupe.1G242500	AT4G24740.1	Symbols: AFC2, AME1, FC2 | FUS3-complementing gene 2 | chr4:12754729-12757653 REVERSE LENGTH=427	73.77	0	1730
Prupe.1G242600	AT1G13050.1	Symbols: | unknown protein; BEST Arabidopsis thaliana protein match is: unknown protein (TAIR:AT3G26350.1); Has 538 Blast hits to 510 proteins in 88 species: Archae - 0; Bacteria - 23; Metazoa - 81; Fungi - 36; Plants - 361; Viruses - 8; Other Eukaryotes - 29 (source: NCBI BLink). | chr1:4450568-4451521 FORWARD LENGTH=317	53.24	4.41e-47	469
Prupe.1G242700	AT1G13040.1	Symbols: | Pentatricopeptide repeat (PPR-like) superfamily protein | chr1:4447647-4449200 FORWARD LENGTH=517	60.31	0	1652
Prupe.1G242800	AT3G55270.1	Symbols: MKP1, ATMKP1 | mitogen-activated protein kinase phosphatase 1 | chr3:20496775-20499408 FORWARD LENGTH=784	59.44	2.1e-151	1372
Prupe.1G242900	AT1G13030.1	Symbols: | sphere organelles protein-related | chr1:4444284-4447278 REVERSE LENGTH=608	35.94	3.89e-67	645
Prupe.1G243000	AT1G70580.4	Symbols: AOAT2, GGT2 | alanine-2-oxoglutarate aminotransferase 2 | chr1:26613222-26615845 FORWARD LENGTH=481	88.35	0	2317
Prupe.1G243100	AT5G40460.1	Symbols: | unknown protein; BEST Arabidopsis thaliana protein match is: unknown protein (TAIR:AT3G27630.1); Has 87 Blast hits to 87 proteins in 12 species: Archae - 0; Bacteria - 0; Metazoa - 0; Fungi - 0; Plants - 87; Viruses - 0; Other Eukaryotes - 0 (source: NCBI BLink). | chr5:16202465-16202803 FORWARD LENGTH=112	47.41	2.04e-14	180
Prupe.1G243200	AT1G70590.1	Symbols: | F-box family protein | chr1:26618403-26620159 FORWARD LENGTH=351	56	5.17e-109	1003
Prupe.1G249700	AT1G60790.1	Symbols: TBL2 | Plant protein of unknown function (DUF828) | chr1:22380193-22382216 REVERSE LENGTH=541	59.52	4.02e-171	1542
Prupe.1G249800	AT1G60800.1	Symbols: NIK3 | NSP-interacting kinase 3 | chr1:22383601-22386931 REVERSE LENGTH=632	72.69	0	2248
Prupe.1G249900	AT1G23390.1	Symbols: | Kelch repeat-containing F-box family protein | chr1:8309449-8310633 REVERSE LENGTH=394	46.5	4.86e-84	788
Prupe.1G250000	No matched	unknown	--	--	--
Prupe.1G250100	AT1G60810.1	Symbols: ACLA-2 | ATP-citrate lyase A-2 | chr1:22388691-22390993 REVERSE LENGTH=423	82.97	0	1883
Prupe.1G250200	AT1G10650.1	Symbols: | SBP (S-ribonuclease binding protein) family protein | chr1:3524122-3525318 REVERSE LENGTH=339	59.71	3.34e-117	1074
Prupe.1G250300	AT1G11475.1	Symbols: NRPB10, NRPD10, NRPE10 | RNA polymerases N / 8 kDa subunit | chr1:3862520-3863805 FORWARD LENGTH=71	94.36	2.51e-34	352
Prupe.1G250400	AT1G10657.2	Symbols: | Plant protein 1589 of unknown function | chr1:3530652-3531522 FORWARD LENGTH=101	63.04	3.62e-31	324
Prupe.1G250500	AT1G23420.1	Symbols: INO | Plant-specific transcription factor YABBY family protein | chr1:8317423-8319104 FORWARD LENGTH=231	60.08	8.66e-64	611
Prupe.1G250600	AT2G47110.2	Symbols: UBQ6 | ubiquitin 6 | chr2:19344701-19345174 FORWARD LENGTH=157	82.58	2.93e-69	655
Prupe.1G250700	AT1G23400.1	Symbols: CAF2, ATCAF2 | RNA-binding CRS1 / YhbY (CRM) domain-containing protein | chr1:8312199-8314740 REVERSE LENGTH=564	59.29	2.13e-168	1518
Prupe.1G250800	AT1G10660.1	Symbols: | unknown protein; LOCATED IN: endomembrane system; EXPRESSED IN: 24 plant structures; EXPRESSED DURING: 15 growth stages; BEST Arabidopsis thaliana protein match is: unknown protein (TAIR:AT5G62960.1); Has 155 Blast hits to 154 proteins in 22 species: Archae - 0; Bacteria - 0; Metazoa - 10; Fungi - 4; Plants - 139; Viruses - 0; Other Eukaryotes - 2 (source: NCBI BLink). | chr1:3533009-3…	56.34	2.43e-96	894
Prupe.1G250900	AT5G05370.1	Symbols: | Cytochrome b-c1 complex, subunit 8 protein | chr5:1590977-1591869 REVERSE LENGTH=72	68.05	5.22e-26	280
Prupe.1G251000	AT1G23440.1	Symbols: | Peptidase C15, pyroglutamyl peptidase I-like | chr1:8321940-8324019 FORWARD LENGTH=217	71.68	2.52e-94	874
Prupe.1G251100	AT1G23450.1	Symbols: | Tetratricopeptide repeat (TPR)-like superfamily protein | chr1:8324698-8326697 FORWARD LENGTH=666	53.08	0	1799
Prupe.1G251200	AT1G60590.1	Symbols: | Pectin lyase-like superfamily protein | chr1:22314426-22316867 REVERSE LENGTH=540	76.06	0	1785
Prupe.1G251300	AT1G60550.1	Symbols: ECHID, DHNS | enoyl-CoA hydratase/isomerase D | chr1:22305988-22308092 REVERSE LENGTH=337	77.35	2.48e-153	1385
Prupe.1G305300	AT1G25580.1	Symbols: SOG1, ANAC008 | NAC (No Apical Meristem) domain transcriptional regulator superfamily protein | chr1:8997064-8999600 REVERSE LENGTH=449	56.31	1.25e-137	1251
Prupe.1G305400	AT1G13245.1	Symbols: RTFL17, DVL4 | ROTUNDIFOLIA like 17 | chr1:4525852-4525977 REVERSE LENGTH=41	85	4.95e-13	168
Prupe.1G305500	AT1G68830.1	Symbols: STN7 | STT7 homolog STN7 | chr1:25872654-25875473 REVERSE LENGTH=562	70.64	0	2198
Prupe.1G305600	AT1G13250.1	Symbols: GATL3 | galacturonosyltransferase-like 3 | chr1:4528965-4530002 REVERSE LENGTH=345	76.43	9.21e-142	1287
Prupe.1G305700	AT1G25570.1	Symbols: | Di-glucose binding protein with Leucine-rich repeat domain | chr1:8992183-8995430 REVERSE LENGTH=628	66.27	0	2091
Prupe.1G305800	No matched	unknown	--	--	--
Prupe.1G305900	AT1G25560.1	Symbols: TEM1, EDF1 | AP2/B3 transcription factor family protein | chr1:8981891-8982976 REVERSE LENGTH=361	60.17	6.57e-102	943
Prupe.1G306000	AT1G13270.1	Symbols: MAP1C, MAP1B | methionine aminopeptidase 1B | chr1:4544999-4547155 FORWARD LENGTH=369	78.88	2.23e-151	1369
Prupe.1G306100	AT3G25780.1	Symbols: AOC3 | allene oxide cyclase 3 | chr3:9409362-9410409 FORWARD LENGTH=258	58.13	2.17e-76	720
Prupe.1G306200	AT1G13290.1	Symbols: DOT5, WIP6 | C2H2-like zinc finger protein | chr1:4550366-4551527 REVERSE LENGTH=302	64.98	3.96e-88	822
Prupe.1G306300	AT1G25550.1	Symbols: | myb-like transcription factor family protein | chr1:8976644-8977942 FORWARD LENGTH=344	52.44	2.04e-73	697
Prupe.1G306400	AT1G29700.1	Symbols: | Metallo-hydrolase/oxidoreductase superfamily protein | chr1:10385196-10386906 REVERSE LENGTH=350	73.31	3.83e-126	1151
Prupe.1G306500	AT1G13310.1	Symbols: | Endosomal targeting BRO1-like domain-containing protein | chr1:4561217-4562929 REVERSE LENGTH=374	40.65	1.81e-73	697
Prupe.1G306600	AT1G25540.1	Symbols: PFT1 | phytochrome and flowering time regulatory protein (PFT1) | chr1:8969392-8974446 REVERSE LENGTH=836	58.21	0	1837
Prupe.1G306700	AT1G25530.1	Symbols: | Transmembrane amino acid transporter family protein | chr1:8964827-8967391 REVERSE LENGTH=440	75.23	0	1746
Prupe.1G306800	AT1G68660.1	Symbols: | Ribosomal protein L12/ ATP-dependent Clp protease adaptor protein ClpS family protein | chr1:25778058-25779083 REVERSE LENGTH=159	73.29	1.86e-66	632
Prupe.1G306900	AT1G25520.1	Symbols: | Uncharacterized protein family (UPF0016) | chr1:8962324-8964173 FORWARD LENGTH=230	69.56	6.54e-85	793
Prupe.1G307400	No matched	unknown	--	--	--
Prupe.1G307500	AT1G58320.1	Symbols: | PLAC8 family protein | chr1:21634123-21635303 REVERSE LENGTH=148	55.63	3.93e-41	413
Prupe.1G307600	AT1G14870.1	Symbols: PCR2 | PLANT CADMIUM RESISTANCE 2 | chr1:5128591-5129458 REVERSE LENGTH=152	54.42	1.39e-46	461
Prupe.1G307700	AT1G68620.1	Symbols: | alpha/beta-Hydrolases superfamily protein | chr1:25766018-25767028 FORWARD LENGTH=336	51.14	3.47e-97	901
Prupe.1G307800	No matched	unknown	--	--	--
Prupe.1G307900	AT3G25800.1	Symbols: PDF1, PR 65, PP2AA2 | protein phosphatase 2A subunit A2 | chr3:9422822-9425783 REVERSE LENGTH=587	94.2	0	2938
Prupe.1G308000	No matched	unknown	--	--	--
Prupe.1G308100	AT1G25480.1	Symbols: | Aluminium activated malate transporter family protein | chr1:8948467-8950876 FORWARD LENGTH=548	63.55	0	1713
Prupe.1G308200	AT5G08420.1	Symbols: | RNA-binding KH domain-containing protein | chr5:2713555-2716064 FORWARD LENGTH=391	69.56	1.06e-137	1251
Prupe.1G308300	AT3G18440.1	Symbols: AtALMT9, ALMT9 | aluminum-activated malate transporter 9 | chr3:6328181-6330652 FORWARD LENGTH=598	57.79	3.41e-165	1490
Prupe.1G308400	AT3G25805.1	Symbols: | unknown protein; Has 98 Blast hits to 98 proteins in 45 species: Archae - 0; Bacteria - 51; Metazoa - 0; Fungi - 0; Plants - 43; Viruses - 0; Other Eukaryotes - 4 (source: NCBI BLink). | chr3:9426354-9428169 REVERSE LENGTH=335	62.46	1.64e-119	1094
Prupe.1G308500	AT1G13330.1	Symbols: AHP2 | Arabidopsis Hop2 homolog | chr1:4568008-4569410 FORWARD LENGTH=226	72	3.49e-96	891
Prupe.1G308600	AT1G13340.1	Symbols: | Regulator of Vps4 activity in the MVB pathway protein | chr1:4569622-4571043 REVERSE LENGTH=409	56.92	7.67e-58	563
Prupe.1G308700	AT3G25840.1	Symbols: | Protein kinase superfamily protein | chr3:9452993-9457446 REVERSE LENGTH=935	65.95	0	1870
Prupe.1G308800	AT3G25855.1	Symbols: | Copper transport protein family | chr3:9459608-9460267 REVERSE LENGTH=112	57.53	4.1e-21	238
Prupe.1G308900	No matched	unknown	--	--	--
Prupe.1G309000	AT1G68580.2	Symbols: | agenet domain-containing protein / bromo-adjacent homology (BAH) domain-containing protein | chr1:25752869-25755631 FORWARD LENGTH=648	41.41	1.81e-128	1174
Prupe.1G309100	AT3G25860.1	Symbols: LTA2, PLE2 | 2-oxoacid dehydrogenases acyltransferase family protein | chr3:9460632-9462585 FORWARD LENGTH=480	76.07	8.16e-132	1201
Prupe.1G309200	AT4G39670.1	Symbols: | Glycolipid transfer protein (GLTP) family protein | chr4:18410172-18410861 FORWARD LENGTH=229	65.02	1.01e-77	731
Prupe.1G309300	AT1G68570.1	Symbols: | Major facilitator superfamily protein | chr1:25746811-25750110 FORWARD LENGTH=596	73.44	0	2305
Prupe.1G309400	AT5G38470.1	Symbols: RAD23D | Rad23 UV excision repair protein family | chr5:15404720-15407500 FORWARD LENGTH=378	61.97	4.28e-134	1220
Prupe.1G309500	No matched	unknown	--	--	--
Prupe.1G309600	AT5G38470.1	Symbols: RAD23D | Rad23 UV excision repair protein family | chr5:15404720-15407500 FORWARD LENGTH=378	72	1.57e-100	931
Prupe.1G309700	AT1G13360.1	Symbols: | unknown protein; BEST Arabidopsis thaliana protein match is: unknown protein (TAIR:AT3G25870.1); Has 69 Blast hits to 69 proteins in 16 species: Archae - 0; Bacteria - 0; Metazoa - 6; Fungi - 0; Plants - 63; Viruses - 0; Other Eukaryotes - 0 (source: NCBI BLink). | chr1:4577229-4577813 REVERSE LENGTH=194	49.25	4.53e-35	363
Prupe.1G309800	No matched	unknown	--	--	--
Prupe.1G309900	AT1G68560.1	Symbols: ATXYL1, XYL1, TRG1 | alpha-xylosidase 1 | chr1:25734435-25737897 REVERSE LENGTH=915	77.01	0	3799
Prupe.1G310000	AT1G68552.1	Symbols: CPuORF53 | conserved peptide upstream open reading frame 53 | chr1:25726880-25727235 REVERSE LENGTH=87	52.17	7.9e-07	117
Prupe.1G310100	AT1G68550.2	Symbols: | Integrase-type DNA-binding superfamily protein | chr1:25725810-25726784 REVERSE LENGTH=324	30.44	2.01e-22	256
Prupe.1G310200	No matched	unknown	--	--	--
Prupe.1G310300	AT1G68540.1	Symbols: | NAD(P)-binding Rossmann-fold superfamily protein | chr1:25720066-25721282 FORWARD LENGTH=321	73.83	1.54e-146	1326
Prupe.1G310400	No matched	unknown	--	--	--
Prupe.1G329000	AT1G70830.3	Symbols: MLP28 | MLP-like protein 28 | chr1:26710203-26711395 REVERSE LENGTH=201	61.03	1.1e-52	513
Prupe.1G329100	AT5G47740.1	Symbols: | Adenine nucleotide alpha hydrolases-like superfamily protein | chr5:19338688-19339683 FORWARD LENGTH=244	45.56	4.76e-37	383
Prupe.1G329200	AT1G70820.1	Symbols: | phosphoglucomutase, putative / glucose phosphomutase, putative | chr1:26705594-26708034 FORWARD LENGTH=615	73.09	0	2401
Prupe.1G329300	AT1G70810.1	Symbols: | Calcium-dependent lipid-binding (CaLB domain) family protein | chr1:26704207-26705091 FORWARD LENGTH=165	63.26	9.13e-52	505
Prupe.1G329400	AT1G70782.1	Symbols: CPuORF28 | conserved peptide upstream open reading frame 28 | chr1:26696093-26696245 REVERSE LENGTH=50	62	1.67e-10	146
Prupe.1G329500	AT1G70780.1	Symbols: | unknown protein; FUNCTIONS IN: molecular_function unknown; INVOLVED IN: biological_process unknown; LOCATED IN: mitochondrion; EXPRESSED IN: sperm cell, male gametophyte, pollen tube; EXPRESSED DURING: L mature pollen stage, M germinated pollen stage; BEST Arabidopsis thaliana protein match is: unknown protein (TAIR:AT1G23150.1); Has 143 Blast hits to 143 proteins in 17 species: Archae…	70.83	9.11e-50	486
Prupe.1G329600	AT2G01570.1	Symbols: RGA1, RGA | GRAS family transcription factor family protein | chr2:255581-257344 REVERSE LENGTH=587	82.75	0	1692
Prupe.1G329700	AT2G44510.1	Symbols: | CDK inhibitor P21 binding protein | chr2:18377411-18379030 FORWARD LENGTH=326	51.95	1.14e-82	776
Prupe.1G329800	No matched	unknown	--	--	--
Prupe.1G329900	AT1G23170.2	Symbols: | Protein of unknown function DUF2359, transmembrane | chr1:8212724-8215516 FORWARD LENGTH=615	54.48	1.55e-158	1433
Prupe.1G330000	AT1G70760.1	Symbols: CRR23 | inorganic carbon transport protein-related | chr1:26687267-26688201 FORWARD LENGTH=191	55.49	1.34e-53	522
Prupe.1G330100	AT1G23180.1	Symbols: | ARM repeat superfamily protein | chr1:8216125-8219515 FORWARD LENGTH=834	56.99	0	2320
Prupe.1G330200	AT2G01590.1	Symbols: CRR3 | chlororespiratory reduction 3 | chr2:266675-267379 FORWARD LENGTH=174	48.14	7.22e-21	239
Prupe.1G330300	AT2G01600.1	Symbols: | ENTH/ANTH/VHS superfamily protein | chr2:268975-272356 FORWARD LENGTH=571	66.78	0	1933
Prupe.1G330400	AT1G70750.1	Symbols: | Protein of unknown function, DUF593 | chr1:26680728-26683147 REVERSE LENGTH=749	37.86	1.64e-65	633
Prupe.1G330500	AT1G70740.1	Symbols: | Protein kinase superfamily protein | chr1:26673847-26675687 REVERSE LENGTH=425	72.28	2.33e-145	1317
Prupe.1G330600	AT1G14900.1	Symbols: HMGA | high mobility group A | chr1:5138665-5139353 REVERSE LENGTH=204	65.75	1.73e-24	271
Prupe.1G330700	AT1G23190.1	Symbols: PGM3 | Phosphoglucomutase/phosphomannomutase family protein | chr1:8219946-8224186 FORWARD LENGTH=583	82.93	0	2538
Prupe.1G330800	AT1G23200.1	Symbols: | Plant invertase/pectin methylesterase inhibitor superfamily | chr1:8227236-8229400 FORWARD LENGTH=554	53.45	2.54e-166	1500
Prupe.1G330900	AT2G01610.1	Symbols: | Plant invertase/pectin methylesterase inhibitor superfamily protein | chr2:274124-274792 REVERSE LENGTH=222	58.01	2.77e-53	520
Prupe.1G331000	AT1G70710.1	Symbols: ATGH9B1, CEL1, GH9B1 | glycosyl hydrolase 9B1 | chr1:26659356-26662962 REVERSE LENGTH=492	83.87	0	2159
Prupe.1G331100	AT1G14870.1	Symbols: PCR2 | PLANT CADMIUM RESISTANCE 2 | chr1:5128591-5129458 REVERSE LENGTH=152	59.58	8.99e-50	490
Prupe.1G331200	AT2G01620.1	Symbols: MEE11 | RNI-like superfamily protein | chr2:278204-279226 FORWARD LENGTH=292	42.37	1.18e-59	579
Prupe.1G331300	AT2G01630.1	Symbols: | O-Glycosyl hydrolases family 17 protein | chr2:279541-281955 REVERSE LENGTH=501	77.39	0	1953
Prupe.1G331400	AT1G23230.2	Symbols: | FUNCTIONS IN: molecular_function unknown; INVOLVED IN: response to salt stress; EXPRESSED IN: 24 plant structures; EXPRESSED DURING: 15 growth stages; CONTAINS InterPro DOMAIN/s: Mediator complex subunit Med23 (InterPro:IPR021629). | chr1:8244481-8251741 FORWARD LENGTH=1592	73.09	0	6155
Prupe.1G331500	AT3G17860.1	Symbols: JAZ3, JAI3, TIFY6B | jasmonate-zim-domain protein 3 | chr3:6119968-6122691 FORWARD LENGTH=352	33.94	8.32e-36	372
Prupe.1G331600	AT2G01650.1	Symbols: PUX2 | plant UBX domain-containing protein 2 | chr2:284851-286394 REVERSE LENGTH=458	60.05	5.56e-130	1186
Prupe.1G331700	AT5G17190.1	Symbols: | FUNCTIONS IN: molecular_function unknown; INVOLVED IN: intracellular protein transport; LOCATED IN: endomembrane system, integral to membrane, endoplasmic reticulum; EXPRESSED IN: 23 plant structures; EXPRESSED DURING: 13 growth stages; CONTAINS InterPro DOMAIN/s: B-cell receptor-associated 31-like (InterPro:IPR008417); BEST Arabidopsis thaliana protein match is: unknown protein (TAIR:…	83.84	3.99e-62	592
Prupe.1G331800	No matched	unknown	--	--	--
Prupe.1G331900	AT2G01660.1	Symbols: PDLP6 | plasmodesmata-located protein 6 | chr2:290973-292496 REVERSE LENGTH=288	59.23	1.81e-91	851
Prupe.1G332000	AT1G70670.1	Symbols: | Caleosin-related family protein | chr1:26644830-26645970 FORWARD LENGTH=195	69.27	1.83e-75	711
Prupe.1G332100	AT1G23260.1	Symbols: MMZ1, UEV1A | MMS ZWEI homologue 1 | chr1:8257209-8258573 REVERSE LENGTH=158	77.35	1.15e-70	668
Prupe.1G332200	AT1G06620.1	Symbols: | 2-oxoglutarate (2OG) and Fe(II)-dependent oxygenase superfamily protein | chr1:2025618-2027094 FORWARD LENGTH=365	46.76	5.66e-87	814
Prupe.1G332300	AT1G70650.1	Symbols: | Ran BP2/NZF zinc finger-like superfamily protein | chr1:26638158-26640126 FORWARD LENGTH=466	49.46	2.46e-122	1120
Prupe.1G332400	No matched	unknown	--	--	--
Prupe.1G332500	AT2G01670.1	Symbols: atnudt17, NUDT17 | nudix hydrolase homolog 17 | chr2:296889-297818 REVERSE LENGTH=182	62.42	9.88e-62	591
Prupe.1G333800	AT2G01740.1	Symbols: | Tetratricopeptide repeat (TPR)-like superfamily protein | chr2:326136-327815 REVERSE LENGTH=559	56.71	0	1701
Prupe.1G333900	AT1G14830.1	Symbols: ADL1C, ADL5, DRP1C, DL1C | DYNAMIN-like 1C | chr1:5107699-5111470 REVERSE LENGTH=614	82.44	0	2763
Prupe.1G334000	AT1G68050.1	Symbols: ADO3, FKF1 | flavin-binding, kelch repeat, f box 1 | chr1:25508737-25510697 FORWARD LENGTH=619	79.28	0	2460
Prupe.1G334100	AT2G01755.1	Symbols: | unknown protein; FUNCTIONS IN: molecular_function unknown; INVOLVED IN: biological_process unknown; LOCATED IN: chloroplast; Has 120 Blast hits to 120 proteins in 52 species: Archae - 0; Bacteria - 80; Metazoa - 0; Fungi - 0; Plants - 24; Viruses - 0; Other Eukaryotes - 16 (source: NCBI BLink). | chr2:332249-332770 REVERSE LENGTH=173	55.31	4.28e-25	276
Prupe.1G334200	AT4G16110.1	Symbols: ARR2, RR2 | response regulator 2 | chr4:9112979-9115785 FORWARD LENGTH=664	57.26	6.59e-99	919
Prupe.1G334300	AT1G14820.3	Symbols: | Sec14p-like phosphatidylinositol transfer family protein | chr1:5105237-5106793 REVERSE LENGTH=252	67.36	2.86e-93	866
Prupe.1G334400	AT1G14810.1	Symbols: | semialdehyde dehydrogenase family protein | chr1:5102684-5104633 REVERSE LENGTH=375	78.94	5.93e-173	1555
Prupe.1G334500	AT1G14790.1	Symbols: RDR1, ATRDRP1 | RNA-dependent RNA polymerase 1 | chr1:5094317-5097817 REVERSE LENGTH=1107	56.87	0	3235
Prupe.1G334600	AT1G14790.1	Symbols: RDR1, ATRDRP1 | RNA-dependent RNA polymerase 1 | chr1:5094317-5097817 REVERSE LENGTH=1107	63.36	0	3647
Prupe.1G334700	AT1G68040.1	Symbols: | S-adenosyl-L-methionine-dependent methyltransferases superfamily protein | chr1:25502876-25505224 FORWARD LENGTH=363	45.94	3.62e-96	893
Prupe.1G334800	AT1G14780.1	Symbols: | MAC/Perforin domain-containing protein | chr1:5091020-5093873 FORWARD LENGTH=627	57.46	0	1788
Prupe.1G334900	AT1G68020.2	Symbols: ATTPS6, TPS6 | UDP-Glycosyltransferase / trehalose-phosphatase family protein | chr1:25497493-25500241 FORWARD LENGTH=860	80.99	0	3793
Prupe.1G335000	AT1G14760.2	Symbols: KNATM | KNOX Arabidopsis thaliana meinox | chr1:5084530-5085213 REVERSE LENGTH=138	49.52	4.35e-20	230
Prupe.1G335100	AT1G67970.1	Symbols: AT-HSFA8, HSFA8 | heat shock transcription factor A8 | chr1:25484844-25486313 REVERSE LENGTH=374	47.01	7.61e-83	778
Prupe.1G335200	AT2G01770.1	Symbols: VIT1, ATVIT1 | vacuolar iron transporter 1 | chr2:334775-336425 REVERSE LENGTH=250	78.69	2.3e-106	979
Prupe.1G335300	AT2G01770.1	Symbols: VIT1, ATVIT1 | vacuolar iron transporter 1 | chr2:334775-336425 REVERSE LENGTH=250	70.37	5.5e-88	820
Prupe.1G335400	AT1G65650.1	Symbols: UCH2 | Peptidase C12, ubiquitin carboxyl-terminal hydrolase 1 | chr1:24415172-24417466 REVERSE LENGTH=330	75.98	2.54e-141	1282
Prupe.1G335500	No matched	unknown	--	--	--
Prupe.1G335600	AT1G14750.1	Symbols: SDS | Cyclin family protein | chr1:5079674-5082423 REVERSE LENGTH=578	51.21	6.65e-99	919
Prupe.1G335700	AT4G17720.1	Symbols: | RNA-binding (RRM/RBD/RNP motifs) family protein | chr4:9862660-9864498 REVERSE LENGTH=313	56.93	4.79e-80	753
Prupe.1G335800	AT2G01818.1	Symbols: | PLATZ transcription factor family protein | chr2:353552-355370 REVERSE LENGTH=222	62.33	1.29e-49	489
Prupe.1G335900	AT1G67960.1	Symbols: | CONTAINS InterPro DOMAIN/s: Membrane protein,Tapt1/CMV receptor (InterPro:IPR008010); Has 447 Blast hits to 428 proteins in 176 species: Archae - 0; Bacteria - 0; Metazoa - 190; Fungi - 133; Plants - 49; Viruses - 0; Other Eukaryotes - 75 (source: NCBI BLink). | chr1:25480808-25484176 REVERSE LENGTH=624	55.73	0	1735
Prupe.1G336000	AT1G34300.1	Symbols: | lectin protein kinase family protein | chr1:12503450-12505939 FORWARD LENGTH=829	33.96	8.66e-102	945
Prupe.1G336100	AT2G25430.1	Symbols: | epsin N-terminal homology (ENTH) domain-containing protein / clathrin assembly protein-related | chr2:10822716-10824677 FORWARD LENGTH=653	27.05	5.96e-35	366
Prupe.1G336200	AT5G37490.1	Symbols: | ARM repeat superfamily protein | chr5:14887744-14889051 FORWARD LENGTH=435	42.92	2e-85	801
Prupe.1G336300	AT1G66150.1	Symbols: TMK1 | transmembrane kinase 1 | chr1:24631503-24634415 FORWARD LENGTH=942	59.56	0	2756
Prupe.1G336400	AT2G01830.1	Symbols: WOL, CRE1, WOL1, AHK4, ATCRE1 | CHASE domain containing histidine kinase protein | chr2:363332-367429 REVERSE LENGTH=1057	71.35	0	3660
Prupe.1G336500	AT1G66140.1	Symbols: ZFP4 | zinc finger protein 4 | chr1:24620063-24620845 REVERSE LENGTH=260	48.36	9.83e-39	396
Prupe.1G336600	AT1G14740.1	Symbols: | Protein of unknown function (DUF1423) | chr1:5075450-5077732 REVERSE LENGTH=733	53.47	0	1954
Prupe.1G336700	AT4G25570.1	Symbols: ACYB-2 | Cytochrome b561/ferric reductase transmembrane protein family | chr4:13053887-13055518 REVERSE LENGTH=239	41.5	2.43e-40	409
Prupe.1G336800	AT1G14730.1	Symbols: | Cytochrome b561/ferric reductase transmembrane protein family | chr1:5073244-5074568 FORWARD LENGTH=224	54.16	7.73e-61	585
Prupe.1G336900	No matched	unknown	--	--	--
Prupe.1G337000	AT1G14720.1	Symbols: XTR2, EXGT-A2, ATXTH28, XTH28 | xyloglucan endotransglucosylase/hydrolase 28 | chr1:5066806-5068466 REVERSE LENGTH=332	70.6	3.33e-129	1177
Prupe.1G337100	AT1G25220.1	Symbols: ASB1, TRP4, WEI7 | anthranilate synthase beta subunit 1 | chr1:8837430-8839478 REVERSE LENGTH=276	71.84	1.02e-112	1034
Prupe.1G337200	No matched	unknown	--	--	--
Prupe.1G337300	AT1G14710.2	Symbols: | hydroxyproline-rich glycoprotein family protein | chr1:5062168-5064697 REVERSE LENGTH=601	43.54	9.81e-137	1245
Prupe.1G337400	AT1G68080.1	Symbols: | 2-oxoglutarate (2OG) and Fe(II)-dependent oxygenase superfamily protein | chr1:25517530-25519240 FORWARD LENGTH=389	59.84	6.38e-130	1184
Prupe.1G337500	AT1G14700.1	Symbols: PAP3, ATPAP3 | purple acid phosphatase 3 | chr1:5058680-5060988 FORWARD LENGTH=366	60.24	5.09e-118	1081
Prupe.1G337600	AT1G14700.1	Symbols: PAP3, ATPAP3 | purple acid phosphatase 3 | chr1:5058680-5060988 FORWARD LENGTH=366	69.36	1.34e-124	1137
Prupe.1G337700	AT3G17790.1	Symbols: ATACP5, ATPAP17, PAP17 | purple acid phosphatase 17 | chr3:6089779-6090988 FORWARD LENGTH=338	63.41	1.65e-121	1111
Prupe.1G337800	AT1G68090.1	Symbols: ANNAT5, ANN5 | annexin 5 | chr1:25519442-25520774 REVERSE LENGTH=316	56.01	6.34e-103	950
Prupe.1G337900	AT2G01900.1	Symbols: | DNAse I-like superfamily protein | chr2:406136-408933 FORWARD LENGTH=417	61.63	1.5e-148	1346
Prupe.1G338000	AT2G01905.1	Symbols: CYCJ18 | cyclin J18 | chr2:410373-413477 FORWARD LENGTH=234	58.03	1.4e-66	635
Prupe.1G338100	AT2G01910.1	Symbols: ATMAP65-6, MAP65-6 | Microtubule associated protein (MAP65/ASE1) family protein | chr2:417191-420182 FORWARD LENGTH=608	72.39	0	2242
Prupe.1G338200	AT1G68100.1	Symbols: IAR1 | ZIP metal ion transporter family | chr1:25521325-25524032 FORWARD LENGTH=469	57.21	1.64e-117	1078
Prupe.1G338300	AT2G35585.1	Symbols: | unknown protein; BEST Arabidopsis thaliana protein match is: unknown protein (TAIR:AT1G31940.1); Has 67 Blast hits to 67 proteins in 17 species: Archae - 0; Bacteria - 0; Metazoa - 0; Fungi - 0; Plants - 67; Viruses - 0; Other Eukaryotes - 0 (source: NCBI BLink). | chr2:14936889-14937873 FORWARD LENGTH=156	35.82	2.68e-07	123
Prupe.1G338400	AT1G25240.1	Symbols: | ENTH/VHS/GAT family protein | chr1:8845231-8846361 FORWARD LENGTH=376	46.56	4.13e-94	876
Prupe.1G338500	AT1G14685.1	Symbols: BPC2, BBR/BPC2, ATBPC2 | basic pentacysteine 2 | chr1:5043086-5043925 FORWARD LENGTH=279	55.51	5.39e-86	804
Prupe.1G338600	AT5G22260.1	Symbols: MS1 | RING/FYVE/PHD zinc finger superfamily protein | chr5:7367707-7370192 REVERSE LENGTH=672	49.92	0	1666
Prupe.1G338700	AT2G01940.1	Symbols: SGR5, ATIDD15 | C2H2-like zinc finger protein | chr2:432652-434917 FORWARD LENGTH=445	54.74	3.16e-125	1144
Prupe.1G338800	AT2G01950.1	Symbols: VH1, BRL2 | BRI1-like 2 | chr2:440805-444236 REVERSE LENGTH=1143	70.93	0	4078
Prupe.1G338900	AT1G59950.1	Symbols: | NAD(P)-linked oxidoreductase superfamily protein | chr1:22068033-22070588 REVERSE LENGTH=320	48.68	9.45e-16	191
Prupe.1G339000	AT1G59960.1	Symbols: | NAD(P)-linked oxidoreductase superfamily protein | chr1:22071410-22073067 REVERSE LENGTH=326	51.86	6.82e-86	803
Prupe.1G339100	AT2G01970.1	Symbols: | Endomembrane protein 70 protein family | chr2:452197-454819 REVERSE LENGTH=592	79.72	0	2511
Prupe.1G339200	AT2G01980.1	Symbols: SOS1, ATSOS1, ATNHX7 | sodium proton exchanger, putative (NHX7) (SOS1) | chr2:457070-463145 FORWARD LENGTH=1146	62.88	0	3600
Prupe.1G339300	No matched	unknown	--	--	--
Prupe.1G339400	AT2G30070.1	Symbols: ATKT1, ATKT1P, ATKUP1, KUP1, KT1 | potassium transporter 1 | chr2:12835097-12838466 FORWARD LENGTH=712	36.41	3.69e-131	1198
Prupe.1G339500	No matched	unknown	--	--	--
Prupe.1G339600	AT1G14630.1	Symbols: | unknown protein; BEST Arabidopsis thaliana protein match is: unknown protein (TAIR:AT2G01990.1); Has 125 Blast hits to 123 proteins in 14 species: Archae - 0; Bacteria - 0; Metazoa - 0; Fungi - 0; Plants - 125; Viruses - 0; Other Eukaryotes - 0 (source: NCBI BLink). | chr1:5019995-5021445 FORWARD LENGTH=226	38.34	3.06e-35	367
Prupe.1G339700	AT2G37870.1	Symbols: | Bifunctional inhibitor/lipid-transfer protein/seed storage 2S albumin superfamily protein | chr2:15859280-15859723 FORWARD LENGTH=115	65.13	9.18e-35	355
Prupe.1G339800	AT4G17260.1	Symbols: | Lactate/malate dehydrogenase family protein | chr4:9674057-9675309 FORWARD LENGTH=353	82.68	1.12e-158	1432
Prupe.1G339900	AT2G02010.1	Symbols: GAD4 | glutamate decarboxylase 4 | chr2:474375-476495 REVERSE LENGTH=493	77.28	0	1974
Prupe.1G340000	AT2G02040.1	Symbols: ATPTR2-B, NTR1, PTR2-B, PTR2, ATPTR2 | peptide transporter 2 | chr2:487542-489707 FORWARD LENGTH=585	73.84	0	2370
Prupe.1G340100	AT2G02040.1	Symbols: ATPTR2-B, NTR1, PTR2-B, PTR2, ATPTR2 | peptide transporter 2 | chr2:487542-489707 FORWARD LENGTH=585	66.38	0	2139
Prupe.1G340200	AT2G46290.1	Symbols: | Transducin/WD40 repeat-like superfamily protein | chr2:19005910-19007797 REVERSE LENGTH=355	82.62	2.15e-164	1480
Prupe.1G377700	AT1G47270.2	Symbols: TLP6 | tubby like protein 6 | chr1:17326828-17328564 FORWARD LENGTH=412	65.75	1.53e-135	1233
Prupe.1G377800	AT1G75260.1	Symbols: | oxidoreductases, acting on NADH or NADPH | chr1:28247854-28249395 FORWARD LENGTH=513	41.57	2.48e-29	318
Prupe.1G377900	AT1G47271.1	Symbols: | Cystathionine beta-synthase (CBS) family protein | chr1:17328856-17330343 FORWARD LENGTH=193	63.58	7.36e-66	628
Prupe.1G378000	AT1G75250.2	Symbols: ATRL6, RSM3, RL6 | RAD-like 6 | chr1:28244463-28245453 REVERSE LENGTH=97	71.42	6.08e-34	348
Prupe.1G378100	AT3G52960.1	Symbols: | Thioredoxin superfamily protein | chr3:19639699-19640403 FORWARD LENGTH=234	44.44	7.9e-25	275
Prupe.1G378200	AT1G75240.1	Symbols: AtHB33, HB33, ZHD5 | homeobox protein 33 | chr1:28241576-28242505 FORWARD LENGTH=309	48.95	1.11e-55	543
Prupe.1G378300	AT4G19010.1	Symbols: | AMP-dependent synthetase and ligase family protein | chr4:10411715-10414221 REVERSE LENGTH=566	25.78	1.24e-11	166
Prupe.1G378400	AT1G75230.1	Symbols: | DNA glycosylase superfamily protein | chr1:28234444-28236452 FORWARD LENGTH=391	67.9	3.18e-110	1014
Prupe.1G378500	AT1G75220.1	Symbols: | Major facilitator superfamily protein | chr1:28229412-28232606 REVERSE LENGTH=487	80.28	0	2023
Prupe.1G378600	AT1G19440.1	Symbols: KCS4 | 3-ketoacyl-CoA synthase 4 | chr1:6729119-6730669 FORWARD LENGTH=516	87.62	0	2383
Prupe.1G378700	AT5G42770.2	Symbols: | Maf-like protein | chr5:17152147-17154355 FORWARD LENGTH=233	67.22	1.93e-84	789
Prupe.1G378800	AT1G75250.2	Symbols: ATRL6, RSM3, RL6 | RAD-like 6 | chr1:28244463-28245453 REVERSE LENGTH=97	57.73	4.79e-28	297
Prupe.1G378900	AT2G16250.1	Symbols: | Leucine-rich repeat protein kinase family protein | chr2:7039682-7042933 REVERSE LENGTH=915	49.06	0	1849
Prupe.1G379000	AT1G75210.1	Symbols: | HAD-superfamily hydrolase, subfamily IG, 5&apos;-nucleotidase | chr1:28223990-28228751 FORWARD LENGTH=642	66.71	0	2269
Prupe.1G379100	AT5G42765.1	Symbols: | INVOLVED IN: biological_process unknown; LOCATED IN: thylakoid, chloroplast thylakoid membrane, chloroplast; EXPRESSED IN: 22 plant structures; EXPRESSED DURING: 13 growth stages; CONTAINS InterPro DOMAIN/s: Twin-arginine translocation pathway, signal sequence (InterPro:IPR006311); Has 30201 Blast hits to 17322 proteins in 780 species: Archae - 12; Bacteria - 1396; Metazoa - 17338; Fun…	64.7	8.6e-61	585
Prupe.1G379200	AT5G42760.1	Symbols: | Leucine carboxyl methyltransferase | chr5:17148953-17150105 FORWARD LENGTH=348	68.22	3.8e-138	1255
Prupe.1G379300	AT1G47330.1	Symbols: | CBS domain-containing protein with a domain of unknown function (DUF21) | chr1:17351149-17353739 FORWARD LENGTH=527	66.32	1.37e-178	1605
Prupe.1G379400	AT1G19430.1	Symbols: | S-adenosyl-L-methionine-dependent methyltransferases superfamily protein | chr1:6724669-6727533 REVERSE LENGTH=724	75.04	0	2232
Prupe.1G379500	AT1G75200.1	Symbols: | flavodoxin family protein / radical SAM domain-containing protein | chr1:28220849-28223597 REVERSE LENGTH=647	73.18	0	2334
Prupe.1G379600	No matched	unknown	--	--	--
Prupe.1G379700	AT1G75180.3	Symbols: | Erythronate-4-phosphate dehydrogenase family protein | chr1:28216150-28217911 REVERSE LENGTH=315	61.21	5.3e-101	934
Prupe.1G379800	AT1G75170.2	Symbols: | Sec14p-like phosphatidylinositol transfer family protein | chr1:28214405-28215686 FORWARD LENGTH=296	69.25	4.27e-122	1115
Prupe.1G379900	No matched	unknown	--	--	--
Prupe.1G380000	No matched	unknown	--	--	--
Prupe.1G380100	No matched	unknown	--	--	--
Prupe.1G380200	AT5G42710.1	Symbols: | unknown protein; Has 1807 Blast hits to 1807 proteins in 277 species: Archae - 0; Bacteria - 0; Metazoa - 736; Fungi - 347; Plants - 385; Viruses - 0; Other Eukaryotes - 339 (source: NCBI BLink). | chr5:17125578-17128696 FORWARD LENGTH=807	37.43	1.33e-51	513
Prupe.1G380300	AT2G16230.1	Symbols: | O-Glycosyl hydrolases family 17 protein | chr2:7035463-7038326 REVERSE LENGTH=503	64.19	7.14e-174	1564
Prupe.1G380400	AT2G18460.1	Symbols: LCV3 | like COV 3 | chr2:8001320-8002854 FORWARD LENGTH=274	80.95	5.44e-98	907
Prupe.1G380500	AT5G42740.1	Symbols: | Sugar isomerase (SIS) family protein | chr5:17136080-17140622 FORWARD LENGTH=560	86.12	0	2552
Prupe.1G380600	AT3G46940.1	Symbols: DUT1 | DUTP-PYROPHOSPHATASE-LIKE 1 | chr3:17288367-17288867 REVERSE LENGTH=166	80.48	2.37e-71	677
Prupe.1G399500	AT2G29110.1	Symbols: ATGLR2.8, GLR2.8 | glutamate receptor 2.8 | chr2:12506880-12510552 REVERSE LENGTH=947	49.67	0	2201
Prupe.1G399600	AT2G29110.1	Symbols: ATGLR2.8, GLR2.8 | glutamate receptor 2.8 | chr2:12506880-12510552 REVERSE LENGTH=947	47.59	0	2137
Prupe.1G399700	AT2G29110.1	Symbols: ATGLR2.8, GLR2.8 | glutamate receptor 2.8 | chr2:12506880-12510552 REVERSE LENGTH=947	49.22	0	2180
Prupe.1G399800	AT2G29120.1	Symbols: ATGLR2.7, GLR2.7 | glutamate receptor 2.7 | chr2:12511479-12515893 REVERSE LENGTH=952	50.44	0	2251
Prupe.1G399900	AT2G29120.1	Symbols: ATGLR2.7, GLR2.7 | glutamate receptor 2.7 | chr2:12511479-12515893 REVERSE LENGTH=952	47.78	0	2106
Prupe.1G400000	AT2G29120.1	Symbols: ATGLR2.7, GLR2.7 | glutamate receptor 2.7 | chr2:12511479-12515893 REVERSE LENGTH=952	49.94	0	2306
Prupe.1G400100	No matched	unknown	--	--	--
Prupe.1G400200	No matched	unknown	--	--	--
Prupe.1G400300	AT2G29120.1	Symbols: ATGLR2.7, GLR2.7 | glutamate receptor 2.7 | chr2:12511479-12515893 REVERSE LENGTH=952	44.68	0	1827
Prupe.1G400400	AT2G29110.1	Symbols: ATGLR2.8, GLR2.8 | glutamate receptor 2.8 | chr2:12506880-12510552 REVERSE LENGTH=947	49.29	1.13e-159	1443
Prupe.1G400500	AT2G29120.1	Symbols: ATGLR2.7, GLR2.7 | glutamate receptor 2.7 | chr2:12511479-12515893 REVERSE LENGTH=952	53.55	2.78e-76	721
Prupe.1G400600	AT2G29120.1	Symbols: ATGLR2.7, GLR2.7 | glutamate receptor 2.7 | chr2:12511479-12515893 REVERSE LENGTH=952	50.34	0	2249
Prupe.1G400700	AT2G29110.1	Symbols: ATGLR2.8, GLR2.8 | glutamate receptor 2.8 | chr2:12506880-12510552 REVERSE LENGTH=947	44.49	3.87e-42	429
Prupe.1G400800	AT5G12190.1	Symbols: | RNA-binding (RRM/RBD/RNP motifs) family protein | chr5:3940731-3941105 REVERSE LENGTH=124	81.45	1.68e-55	535
Prupe.1G400900	AT5G10720.1	Symbols: AHK5, CKI2, HK5 | histidine kinase 5 | chr5:3386835-3390541 FORWARD LENGTH=922	57.04	0	2832
Prupe.1G401000	AT2G24640.1	Symbols: UBP19 | ubiquitin-specific protease 19 | chr2:10475613-10479341 REVERSE LENGTH=672	57.19	0	1720
Prupe.1G401100	AT4G33160.1	Symbols: | F-box family protein | chr4:15994160-15995533 FORWARD LENGTH=457	53.17	6.95e-113	1037
Prupe.1G401200	AT3G43540.1	Symbols: | Protein of unknown function (DUF1350) | chr3:15430770-15433035 FORWARD LENGTH=373	71.57	1.12e-125	1150
Prupe.1G401300	AT5G21280.1	Symbols: | hydroxyproline-rich glycoprotein family protein | chr5:7264094-7265514 REVERSE LENGTH=302	43.83	2.03e-16	206
Prupe.1G401400	AT1G19250.1	Symbols: FMO1 | flavin-dependent monooxygenase 1 | chr1:6650656-6653053 REVERSE LENGTH=530	60.99	0	1791
Prupe.1G401500	AT2G26250.1	Symbols: FDH, KCS10 | 3-ketoacyl-CoA synthase 10 | chr2:11170799-11173059 REVERSE LENGTH=550	75.9	0	2244
Prupe.1G401600	AT2G45700.1	Symbols: | sterile alpha motif (SAM) domain-containing protein | chr2:18827216-18830505 REVERSE LENGTH=723	53.01	0	1825
Prupe.1G401700	AT2G26260.1	Symbols: AT3BETAHSD/D2, 3BETAHSD/D2 | 3beta-hydroxysteroid-dehydrogenase/decarboxylase isoform 2 | chr2:11178237-11182872 FORWARD LENGTH=564	69.67	0	2128
Prupe.1G401800	AT2G26270.1	Symbols: | FUNCTIONS IN: molecular_function unknown; INVOLVED IN: biological_process unknown; LOCATED IN: endomembrane system; BEST Arabidopsis thaliana protein match is: BRCT domain-containing DNA repair protein (TAIR:AT3G43930.1); Has 29 Blast hits to 29 proteins in 9 species: Archae - 0; Bacteria - 0; Metazoa - 0; Fungi - 0; Plants - 29; Viruses - 0; Other Eukaryotes - 0 (source: NCBI BLink). …	56.08	1.89e-137	1251
Prupe.1G401900	AT3G43920.2	Symbols: DCL3, ATDCL3 | dicer-like 3 | chr3:15753548-15760830 FORWARD LENGTH=1580	49.9	0	3869
Prupe.1G402000	AT4G33170.1	Symbols: | Tetratricopeptide repeat (TPR)-like superfamily protein | chr4:15995701-15998673 REVERSE LENGTH=990	55.07	0	1780
Prupe.1G402100	AT2G26280.1	Symbols: CID7 | CTC-interacting domain 7 | chr2:11188143-11190579 REVERSE LENGTH=567	59.65	0	1740
Prupe.1G412200	AT5G11850.1	Symbols: | Protein kinase superfamily protein | chr5:3816632-3821024 REVERSE LENGTH=880	59.8	0	2584
Prupe.1G412300	AT5G11840.1	Symbols: | Protein of unknown function (DUF1230) | chr5:3813610-3814805 REVERSE LENGTH=265	61.34	9.61e-75	706
Prupe.1G412400	AT2G26070.1	Symbols: RTE1 | Protein of unknown function (DUF778) | chr2:11105741-11106607 REVERSE LENGTH=250	61.98	2.76e-90	840
Prupe.1G412500	AT5G11810.1	Symbols: | unknown protein; Has 1807 Blast hits to 1807 proteins in 277 species: Archae - 0; Bacteria - 0; Metazoa - 736; Fungi - 347; Plants - 385; Viruses - 0; Other Eukaryotes - 339 (source: NCBI BLink). | chr5:3808739-3810440 FORWARD LENGTH=306	54.6	8.74e-94	871
Prupe.1G412600	No matched	unknown	--	--	--
Prupe.1G412700	AT2G29120.1	Symbols: ATGLR2.7, GLR2.7 | glutamate receptor 2.7 | chr2:12511479-12515893 REVERSE LENGTH=952	49.55	0	2254
Prupe.1G412800	AT2G29120.1	Symbols: ATGLR2.7, GLR2.7 | glutamate receptor 2.7 | chr2:12511479-12515893 REVERSE LENGTH=952	49.83	0	2183
Prupe.1G412900	AT4G33000.2	Symbols: CBL10, SCABP8, ATCBL10 | calcineurin B-like protein 10 | chr4:15924821-15926398 FORWARD LENGTH=246	62.18	1.18e-80	757
Prupe.1G413000	No matched	unknown	--	--	--
Prupe.1G413100	AT5G26040.2	Symbols: HDA2 | histone deacetylase 2 | chr5:9099321-9101598 REVERSE LENGTH=387	70.48	7.34e-161	1451
Prupe.1G413200	No matched	unknown	--	--	--
Prupe.1G413300	AT5G11800.1	Symbols: KEA6, ATKEA6 | K+ efflux antiporter 6 | chr5:3803635-3808069 REVERSE LENGTH=597	76.3	0	2112
Prupe.1G413400	AT5G08520.1	Symbols: | Duplicated homeodomain-like superfamily protein | chr5:2755470-2757741 REVERSE LENGTH=298	64.28	2.62e-25	279
Prupe.1G413500	AT2G26040.1	Symbols: PYL2, RCAR14 | PYR1-like 2 | chr2:11094832-11095404 REVERSE LENGTH=190	69.27	1.93e-70	667
Prupe.1G413600	No matched	unknown	--	--	--
Prupe.1G413700	AT4G32980.1	Symbols: ATH1 | homeobox gene 1 | chr4:15914865-15916873 REVERSE LENGTH=473	48.3	2.71e-73	697
Prupe.1G413800	AT1G17710.1	Symbols: | Pyridoxal phosphate phosphatase-related protein | chr1:6090763-6091975 REVERSE LENGTH=279	52.7	1.81e-89	834
Prupe.1G413900	AT5G56750.1	Symbols: NDL1 | N-MYC downregulated-like 1 | chr5:22957986-22960606 FORWARD LENGTH=346	73.7	6e-142	1287
Prupe.1G414000	AT1G17720.1	Symbols: ATB BETA | Protein phosphatase 2A, regulatory subunit PR55 | chr1:6093949-6098065 REVERSE LENGTH=501	80.08	0	2186
Prupe.1G414100	AT5G11770.1	Symbols: | NADH-ubiquinone oxidoreductase 20 kDa subunit, mitochondrial | chr5:3791148-3792929 REVERSE LENGTH=218	68.34	1.87e-79	746
Prupe.1G414200	AT2G25970.1	Symbols: | KH domain-containing protein | chr2:11071844-11075604 REVERSE LENGTH=632	63.55	3.09e-100	931
Prupe.1G414300	AT2G19680.2	Symbols: | Mitochondrial ATP synthase subunit G protein | chr2:8501865-8502622 FORWARD LENGTH=122	76.85	2.81e-51	498
Prupe.1G414400	AT5G26030.2	Symbols: FC1, FC-I, ATFC-I | ferrochelatase 1 | chr5:9096675-9098752 FORWARD LENGTH=466	71.72	2.2e-163	1474
Prupe.1G414500	AT5G11760.1	Symbols: | unknown protein; CONTAINS InterPro DOMAIN/s: Protein of unknown function DUF1764, eukaryotic (InterPro:IPR013885); Has 1807 Blast hits to 1807 proteins in 277 species: Archae - 0; Bacteria - 0; Metazoa - 736; Fungi - 347; Plants - 385; Viruses - 0; Other Eukaryotes - 339 (source: NCBI BLink). | chr5:3789754-3790299 FORWARD LENGTH=181	25.92	8.97e-11	152
Prupe.1G414600	AT2G25950.1	Symbols: | Protein of unknown function (DUF1000) | chr2:11068735-11070524 FORWARD LENGTH=204	83.33	4.97e-102	940
Prupe.1G414700	AT4G32960.1	Symbols: | unknown protein; BEST Arabidopsis thaliana protein match is: unknown protein (TAIR:AT4G32970.1); Has 106 Blast hits to 106 proteins in 39 species: Archae - 0; Bacteria - 0; Metazoa - 62; Fungi - 0; Plants - 37; Viruses - 0; Other Eukaryotes - 7 (source: NCBI BLink). | chr4:15908785-15910141 REVERSE LENGTH=264	69.13	2.23e-99	919
Prupe.1G414800	AT5G26010.1	Symbols: | Protein phosphatase 2C family protein | chr5:9085512-9087372 REVERSE LENGTH=331	50.94	6.1e-54	526
Prupe.1G414900	AT3G20430.1	Symbols: | CONTAINS InterPro DOMAIN/s: Phosphorylated adapter RNA export protein, RNA-binding domain (InterPro:IPR019385); Has 110 Blast hits to 110 proteins in 51 species: Archae - 0; Bacteria - 3; Metazoa - 56; Fungi - 0; Plants - 36; Viruses - 0; Other Eukaryotes - 15 (source: NCBI BLink). | chr3:7121480-7123074 FORWARD LENGTH=265	53.67	3.96e-46	459
Prupe.1G415000	AT4G32940.1	Symbols: GAMMA-VPE, GAMMAVPE | gamma vacuolar processing enzyme | chr4:15900557-15903161 REVERSE LENGTH=494	73.17	0	1860
Prupe.1G415100	AT1G55340.1	Symbols: | Protein of unknown function (DUF1639) | chr1:20652605-20653469 FORWARD LENGTH=205	80	1.25e-33	352
Prupe.1G427800	AT3G47570.1	Symbols: | Leucine-rich repeat protein kinase family protein | chr3:17527611-17530748 FORWARD LENGTH=1010	38.89	1.79e-177	1598
Prupe.1G427900	No matched	unknown	--	--	--
Prupe.1G428000	AT5G43080.1	Symbols: CYCA3;1 | Cyclin A3;1 | chr5:17293227-17294789 FORWARD LENGTH=355	58.2	1.74e-110	1016
Prupe.1G428100	AT1G47230.1	Symbols: CYCA3;4 | CYCLIN A3;4 | chr1:17306752-17308587 FORWARD LENGTH=369	52.31	9.94e-111	1018
Prupe.1G428200	AT5G67320.1	Symbols: HOS15 | WD-40 repeat family protein | chr5:26857268-26860974 FORWARD LENGTH=613	68.51	7.12e-159	1435
Prupe.1G428300	No matched	unknown	--	--	--
Prupe.1G428400	AT1G66540.1	Symbols: | Cytochrome P450 superfamily protein | chr1:24824837-24826502 FORWARD LENGTH=386	44.85	2.68e-55	538
Prupe.1G428500	AT4G37340.1	Symbols: CYP81D3 | cytochrome P450, family 81, subfamily D, polypeptide 3 | chr4:17564953-17566706 REVERSE LENGTH=500	34.25	2.2e-46	462
Prupe.1G428600	AT4G37320.1	Symbols: CYP81D5 | cytochrome P450, family 81, subfamily D, polypeptide 5 | chr4:17559742-17561690 REVERSE LENGTH=495	44.65	8.31e-113	1038
Prupe.1G428700	AT4G37320.1	Symbols: CYP81D5 | cytochrome P450, family 81, subfamily D, polypeptide 5 | chr4:17559742-17561690 REVERSE LENGTH=495	50.85	2.48e-139	1266
Prupe.1G428800	AT4G37360.1	Symbols: CYP81D2 | cytochrome P450, family 81, subfamily D, polypeptide 2 | chr4:17567124-17568858 REVERSE LENGTH=499	34.46	1.65e-29	315
Prupe.1G428900	AT4G37320.1	Symbols: CYP81D5 | cytochrome P450, family 81, subfamily D, polypeptide 5 | chr4:17559742-17561690 REVERSE LENGTH=495	36.16	1.18e-28	306
Prupe.1G429000	AT1G47200.1	Symbols: WPP2 | WPP domain protein 2 | chr1:17298181-17298723 REVERSE LENGTH=180	47.79	8.08e-26	281
Prupe.1G429100	No matched	unknown	--	--	--
Prupe.1G429200	No matched	unknown	--	--	--
Prupe.1G429300	AT4G24210.1	Symbols: SLY1 | F-box family protein | chr4:12563658-12564113 FORWARD LENGTH=151	58.57	4.11e-43	431
Prupe.1G429400	No matched	unknown	--	--	--
Prupe.1G429500	AT1G02740.1	Symbols: | MRG family protein | chr1:599734-602021 REVERSE LENGTH=327	55.11	8.12e-77	725
Prupe.1G429600	AT4G00340.1	Symbols: RLK4 | receptor-like protein kinase 4 | chr4:148958-151496 FORWARD LENGTH=818	29.42	1.43e-85	805
Prupe.1G429700	AT4G00340.1	Symbols: RLK4 | receptor-like protein kinase 4 | chr4:148958-151496 FORWARD LENGTH=818	31.58	9.13e-92	858
Prupe.1G429800	AT4G00340.1	Symbols: RLK4 | receptor-like protein kinase 4 | chr4:148958-151496 FORWARD LENGTH=818	30.29	4.76e-88	826
Prupe.1G429900	AT1G34300.1	Symbols: | lectin protein kinase family protein | chr1:12503450-12505939 FORWARD LENGTH=829	30.67	1.46e-86	813
Prupe.1G430000	AT5G67300.1	Symbols: ATMYBR1, ATMYB44, MYBR1, MYB44 | myb domain protein r1 | chr5:26854109-26855026 FORWARD LENGTH=305	60.43	7.38e-61	587
Prupe.1G430100	AT3G53010.1	Symbols: | Domain of unknown function (DUF303) | chr3:19656603-19657928 REVERSE LENGTH=297	60.56	1.02e-83	785
Prupe.1G430200	AT4G34215.2	Symbols: | Domain of unknown function (DUF303) | chr4:16380203-16381192 REVERSE LENGTH=260	59.91	8.09e-77	724
Prupe.1G430300	No matched	unknown	--	--	--
Prupe.1G430400	AT3G16150.1	Symbols: | N-terminal nucleophile aminohydrolases (Ntn hydrolases) superfamily protein | chr3:5471794-5473033 FORWARD LENGTH=325	83.69	7.78e-162	1458
Prupe.1G431500	AT5G47820.2	Symbols: FRA1 | P-loop containing nucleoside triphosphate hydrolases superfamily protein | chr5:19366505-19372229 FORWARD LENGTH=1035	74.9	0	4060
Prupe.1G431600	AT4G36480.2	Symbols: ATLCB1, LCB1, EMB2779, FBR11 | long-chain base1 | chr4:17218598-17221124 FORWARD LENGTH=482	75.25	0	1957
Prupe.1G431700	AT3G57870.1	Symbols: AHUS5, EMB1637, SCE1, SCE1A, ATSCE1 | sumo conjugation enzyme 1 | chr3:21428831-21430110 REVERSE LENGTH=160	83.75	8.3e-81	755
Prupe.1G431800	AT4G06536.1	Symbols: | SPla/RYanodine receptor (SPRY) domain-containing protein | chr4:3360746-3361255 FORWARD LENGTH=169	55.95	6.97e-46	460
Prupe.1G431900	AT5G52010.1	Symbols: | C2H2-like zinc finger protein | chr5:21121626-21122816 REVERSE LENGTH=396	70.9	2.91e-138	1256
Prupe.1G432000	AT3G50260.1	Symbols: CEJ1, ATERF#011, DEAR1 | cooperatively regulated by ethylene and jasmonate 1 | chr3:18634687-18635148 FORWARD LENGTH=153	60.86	2.02e-40	408
Prupe.1G432100	AT1G46480.1	Symbols: WOX4 | WUSCHEL related homeobox 4 | chr1:17236903-17237953 REVERSE LENGTH=251	51.34	2.46e-58	564
Prupe.1G432200	AT4G34110.1	Symbols: PAB2, PABP2, ATPAB2 | poly(A) binding protein 2 | chr4:16336732-16339892 FORWARD LENGTH=629	62.97	0	2053
Prupe.1G432300	AT5G42830.1	Symbols: | HXXXD-type acyl-transferase family protein | chr5:17176384-17177906 FORWARD LENGTH=450	59.64	1.07e-153	1390
Prupe.1G432400	AT5G42830.1	Symbols: | HXXXD-type acyl-transferase family protein | chr5:17176384-17177906 FORWARD LENGTH=450	60.08	2.69e-156	1412
Prupe.1G432500	AT5G42830.1	Symbols: | HXXXD-type acyl-transferase family protein | chr5:17176384-17177906 FORWARD LENGTH=450	57.87	1.79e-149	1354
Prupe.1G432600	AT4G27410.2	Symbols: RD26, ANAC072 | NAC (No Apical Meristem) domain transcriptional regulator superfamily protein | chr4:13707928-13709013 REVERSE LENGTH=297	29.89	1.89e-17	213
Prupe.1G432700	AT1G45180.1	Symbols: | RING/U-box superfamily protein | chr1:17099335-17101683 FORWARD LENGTH=645	37.58	3.39e-100	930
Prupe.1G432800	AT4G36930.1	Symbols: SPT | basic helix-loop-helix (bHLH) DNA-binding superfamily protein | chr4:17414167-17415945 FORWARD LENGTH=373	52.35	7.32e-38	390
Prupe.1G432900	AT1G49770.1	Symbols: RGE1, ZOU | basic helix-loop-helix (bHLH) DNA-binding superfamily protein | chr1:18424578-18426531 FORWARD LENGTH=308	33.45	8.49e-33	345
Prupe.1G433000	AT4G02630.1	Symbols: | Protein kinase superfamily protein | chr4:1151683-1153161 FORWARD LENGTH=492	67.25	1.5e-180	1622
Prupe.1G433100	AT5G67360.1	Symbols: ARA12 | Subtilase family protein | chr5:26872192-26874465 REVERSE LENGTH=757	42.35	1.46e-166	1503
Prupe.1G434100	AT5G42930.1	Symbols: | alpha/beta-Hydrolases superfamily protein | chr5:17210738-17214152 REVERSE LENGTH=467	47.63	4.52e-130	1186
Prupe.1G434200	AT1G45207.2	Symbols: | Remorin family protein | chr1:17130703-17133548 REVERSE LENGTH=555	45.73	4.62e-109	1006
Prupe.1G434300	AT1G45231.2	Symbols: | S-adenosyl-L-methionine-dependent methyltransferases superfamily protein | chr1:17148019-17151194 REVERSE LENGTH=538	71.9	3.17e-91	854
Prupe.1G434400	AT5G42920.2	Symbols: THO5, AtTHO5 | THO complex, subunit 5 | chr5:17206310-17209522 REVERSE LENGTH=819	56.77	0	2241
Prupe.1G434500	AT1G45249.1	Symbols: ABF2, AREB1, ATAREB1 | abscisic acid responsive elements-binding factor 2 | chr1:17165420-17167415 REVERSE LENGTH=416	47.24	5.38e-76	719
Prupe.1G434600	No matched	unknown	--	--	--
Prupe.1G434700	AT1G45230.1	Symbols: | Protein of unknown function (DUF3223) | chr1:17169874-17171381 REVERSE LENGTH=219	59.59	8.39e-62	593
Prupe.1G434800	AT5G11210.1	Symbols: ATGLR2.5, GLR2.5 | glutamate receptor 2.5 | chr5:3571214-3574537 REVERSE LENGTH=829	31.01	4.27e-94	881
Prupe.1G434900	AT5G09890.1	Symbols: | Protein kinase family protein | chr5:3085810-3088842 REVERSE LENGTH=515	79.72	0	2191
Prupe.1G435000	No matched	unknown	--	--	--
Prupe.1G435100	AT5G42900.2	Symbols: | cold regulated gene 27 | chr5:17198366-17199712 REVERSE LENGTH=246	38.24	2.67e-28	305
Prupe.1G435200	AT4G17650.1	Symbols: | Polyketide cyclase / dehydrase and lipid transport protein | chr4:9827749-9829443 FORWARD LENGTH=256	60.76	7.32e-76	715
Prupe.1G435300	AT3G19270.1	Symbols: CYP707A4 | cytochrome P450, family 707, subfamily A, polypeptide 4 | chr3:6673885-6676400 REVERSE LENGTH=468	66.81	0	1624
Prupe.1G435400	AT1G07700.1	Symbols: | Thioredoxin superfamily protein | chr1:2380214-2381127 FORWARD LENGTH=204	77.03	2.83e-59	571
Prupe.1G435500	AT5G42890.1	Symbols: ATSCP2, SCP2 | sterol carrier protein 2 | chr5:17194458-17195910 REVERSE LENGTH=123	82.69	8.13e-46	451
Prupe.1G435600	AT4G25000.1	Symbols: ATAMY1, AMY1 | alpha-amylase-like | chr4:12852109-12853825 REVERSE LENGTH=423	60.84	3.54e-140	1273
Prupe.1G435700	AT2G04860.1	Symbols: | Tetratricopeptide repeat (TPR)-like superfamily protein | chr2:1706787-1708865 REVERSE LENGTH=692	51.79	0	1751
Prupe.1G435800	AT4G33400.1	Symbols: | Vacuolar import/degradation, Vid27-related protein | chr4:16078189-16080410 REVERSE LENGTH=645	66.05	0	2063
Prupe.1G435900	AT1G45474.2	Symbols: LHCA5 | photosystem I light harvesting complex gene 5 | chr1:17179353-17180439 FORWARD LENGTH=256	63.98	6.99e-73	690
Prupe.1G436000	AT5G10010.1	Symbols: | unknown protein; FUNCTIONS IN: molecular_function unknown; INVOLVED IN: biological_process unknown; LOCATED IN: nucleolus; EXPRESSED IN: 25 plant structures; EXPRESSED DURING: 15 growth stages; BEST Arabidopsis thaliana protein match is: unknown protein (TAIR:AT5G64910.1); Has 33260 Blast hits to 16857 proteins in 1270 species: Archae - 88; Bacteria - 3040; Metazoa - 11915; Fungi - 313…	56.12	1.09e-107	992
Prupe.1G436100	AT2G26570.1	Symbols: WEB1 | Plant protein of unknown function (DUF827) | chr2:11299565-11302076 FORWARD LENGTH=807	51.12	0	1684
Prupe.1G436200	AT4G33330.2	Symbols: PGSIP3, GUX2 | plant glycogenin-like starch initiation protein 3 | chr4:16059754-16063061 REVERSE LENGTH=626	66.2	0	2060
Prupe.1G436300	AT4G33350.1	Symbols: | Tic22-like family protein | chr4:16064638-16066715 REVERSE LENGTH=268	67.03	4.8e-104	959
Prupe.1G436400	No matched	unknown	--	--	--
Prupe.1G436500	No matched	unknown	--	--	--
Prupe.1G436600	No matched	unknown	--	--	--
Prupe.1G451000	AT4G29000.1	Symbols: | Tesmin/TSO1-like CXC domain-containing protein | chr4:14293957-14296602 FORWARD LENGTH=603	49.21	2.31e-106	983
Prupe.1G451100	AT5G25770.2	Symbols: | alpha/beta-Hydrolases superfamily protein | chr5:8969308-8971806 REVERSE LENGTH=418	66.47	6.45e-143	1297
Prupe.1G451200	AT5G25760.2	Symbols: PEX4 | peroxin4 | chr5:8967983-8969173 FORWARD LENGTH=157	93.63	6.33e-87	808
Prupe.1G451300	AT4G32760.1	Symbols: | ENTH/VHS/GAT family protein | chr4:15799376-15803832 FORWARD LENGTH=675	59.84	1.96e-153	1390
Prupe.1G451400	AT5G57850.1	Symbols: | D-aminoacid aminotransferase-like PLP-dependent enzymes superfamily protein | chr5:23435548-23437287 REVERSE LENGTH=373	71.08	1.36e-135	1233
Prupe.1G451500	AT4G32750.1	Symbols: | unknown protein; Has 30201 Blast hits to 17322 proteins in 780 species: Archae - 12; Bacteria - 1396; Metazoa - 17338; Fungi - 3422; Plants - 5037; Viruses - 0; Other Eukaryotes - 2996 (source: NCBI BLink). | chr4:15796415-15798091 REVERSE LENGTH=293	66.66	5.62e-95	881
Prupe.1G451600	AT5G25757.1	Symbols: | RNA polymerase I-associated factor PAF67 | chr5:8965515-8967460 REVERSE LENGTH=514	86.56	0	2353
Prupe.1G451700	AT2G20740.1	Symbols: | Tetraspanin family protein | chr2:8935788-8937292 FORWARD LENGTH=221	28.02	1.24e-17	213
Prupe.1G451800	AT5G11520.1	Symbols: ASP3, YLS4 | aspartate aminotransferase 3 | chr5:3685257-3687721 REVERSE LENGTH=449	69.97	1.87e-175	1577
Prupe.1G451900	AT5G11520.1	Symbols: ASP3, YLS4 | aspartate aminotransferase 3 | chr5:3685257-3687721 REVERSE LENGTH=449	82.33	0	1977
Prupe.1G452000	AT4G32730.2	Symbols: PC-MYB1, MYB3R-1, ATMYB3R-1, ATMYB3R1 | Homeodomain-like protein | chr4:15791039-15795643 FORWARD LENGTH=995	45	0	1949
Prupe.1G452100	AT4G32720.1	Symbols: AtLa1, La1 | La protein 1 | chr4:15787313-15789683 FORWARD LENGTH=433	50.45	2.33e-110	1016
Prupe.1G452200	AT5G11500.1	Symbols: | unknown protein; CONTAINS InterPro DOMAIN/s: Protein of unknown function DUF814 (InterPro:IPR008532); Has 1807 Blast hits to 1807 proteins in 277 species: Archae - 0; Bacteria - 0; Metazoa - 736; Fungi - 347; Plants - 385; Viruses - 0; Other Eukaryotes - 339 (source: NCBI BLink). | chr5:3676747-3678946 FORWARD LENGTH=215	71.23	1.11e-92	860
Prupe.1G452300	AT2G25737.1	Symbols: | Sulfite exporter TauE/SafE family protein | chr2:10977174-10979677 FORWARD LENGTH=476	58.31	1.27e-153	1389
Prupe.1G452400	No matched	unknown	--	--	--
Prupe.1G452500	AT2G03120.1	Symbols: ATSPP, SPP | signal peptide peptidase | chr2:937554-940083 FORWARD LENGTH=344	75.37	1.51e-148	1344
Prupe.1G452600	AT5G25752.1	Symbols: ATRBL11, RBL11 | rhomboid-like protein 11 | chr5:8951503-8953323 REVERSE LENGTH=280	77.47	2.6e-90	841
Prupe.1G452700	AT5G25630.1	Symbols: | Tetratricopeptide repeat (TPR)-like superfamily protein | chr5:8947426-8949424 FORWARD LENGTH=574	57.28	0	1743
Prupe.1G452800	AT3G24570.1	Symbols: | Peroxisomal membrane 22 kDa (Mpv17/PMP22) family protein | chr3:8966675-8968530 REVERSE LENGTH=235	60.86	3.17e-82	770
Prupe.1G452900	AT3G24550.1	Symbols: ATPERK1, PERK1 | proline extensin-like receptor kinase 1 | chr3:8960411-8963303 FORWARD LENGTH=652	62.46	6.31e-129	1178
Prupe.1G453000	AT3G48810.1	Symbols: | Pentatricopeptide repeat (PPR) superfamily protein | chr3:18097048-18099027 FORWARD LENGTH=659	27.87	1.47e-16	207
Prupe.1G453100	AT5G11490.1	Symbols: | adaptin family protein | chr5:3671964-3676144 FORWARD LENGTH=841	76.27	0	3392
Prupe.1G453200	AT5G11480.1	Symbols: | P-loop containing nucleoside triphosphate hydrolases superfamily protein | chr5:3669350-3671471 REVERSE LENGTH=318	64.91	3.06e-120	1100
Prupe.1G453300	AT3G16080.1	Symbols: | Zinc-binding ribosomal protein family protein | chr3:5454892-5455677 FORWARD LENGTH=95	87.95	2.49e-38	386
Prupe.1G453400	AT5G25620.2	Symbols: YUC6 | Flavin-binding monooxygenase family protein | chr5:8935312-8938200 REVERSE LENGTH=426	70.58	8.42e-158	1425
Prupe.1G461000	AT4G31420.1	Symbols: | Zinc finger protein 622 | chr4:15245987-15247763 REVERSE LENGTH=404	61.35	2.31e-138	1257
Prupe.1G461100	AT4G31410.2	Symbols: | Protein of unknown function (DUF1644) | chr4:15244259-15245474 FORWARD LENGTH=308	57.8	1.62e-97	904
Prupe.1G461200	AT5G10630.2	Symbols: | Translation elongation factor EF1A/initiation factor IF2gamma family protein | chr5:3360561-3364414 FORWARD LENGTH=668	62.47	0	1985
Prupe.1G461300	AT4G31390.1	Symbols: | Protein kinase superfamily protein | chr4:15233126-15236764 FORWARD LENGTH=682	82.49	0	2780
Prupe.1G461400	AT2G24490.2	Symbols: RPA2, ATRPA2, ROR1, ATRPA32A, RPA32A | replicon protein A2 | chr2:10398651-10400416 REVERSE LENGTH=279	51.5	7.34e-73	690
Prupe.1G461500	No matched	unknown	--	--	--
Prupe.1G461600	AT5G24860.1	Symbols: FPF1, ATFPF1 | flowering promoting factor 1 | chr5:8541822-8542154 FORWARD LENGTH=110	78.7	5.27e-45	444
Prupe.1G461700	AT3G12660.1	Symbols: FLA14 | FASCICLIN-like arabinogalactan protein 14 precursor | chr3:4019060-4019827 FORWARD LENGTH=255	50.66	1.15e-34	361
Prupe.1G461800	AT3G12660.1	Symbols: FLA14 | FASCICLIN-like arabinogalactan protein 14 precursor | chr3:4019060-4019827 FORWARD LENGTH=255	53.5	1.68e-42	428
Prupe.1G461900	No matched	unknown	--	--	--
Prupe.1G462000	AT2G24440.1	Symbols: | selenium binding | chr2:10391124-10392492 FORWARD LENGTH=183	80.89	9.12e-38	387
Prupe.1G462100	AT5G19940.1	Symbols: | Plastid-lipid associated protein PAP / fibrillin family protein | chr5:6739693-6740661 FORWARD LENGTH=239	59.37	5.61e-71	673
Prupe.1G462200	AT1G16810.2	Symbols: | unknown protein; CONTAINS InterPro DOMAIN/s: Protein of unknown function DUF1754, eukaryotic (InterPro:IPR013865); Has 35333 Blast hits to 34131 proteins in 2444 species: Archae - 798; Bacteria - 22429; Metazoa - 974; Fungi - 991; Plants - 531; Viruses - 0; Other Eukaryotes - 9610 (source: NCBI BLink). | chr1:5756150-5756694 FORWARD LENGTH=144	70.17	5.52e-21	237
Prupe.1G462300	AT5G10620.1	Symbols: | methyltransferases | chr5:3355466-3356615 REVERSE LENGTH=193	73.65	2.39e-72	683
Prupe.1G462400	AT5G24850.1	Symbols: CRY3 | cryptochrome 3 | chr5:8535399-8538016 REVERSE LENGTH=526	66.47	0	1876
Prupe.1G462500	AT5G24830.1	Symbols: | Tetratricopeptide repeat (TPR)-like superfamily protein | chr5:8531226-8533266 FORWARD LENGTH=593	50.75	1.92e-170	1536
Prupe.1G462600	No matched	unknown	--	--	--
Prupe.1G462700	AT4G31080.1	Symbols: | Protein of unknown function (DUF2296) | chr4:15121186-15123072 FORWARD LENGTH=409	63.98	7.89e-128	1166
Prupe.1G462800	AT3G49600.1	Symbols: UBP26, SUP32, ATUBP26 | ubiquitin-specific protease 26 | chr3:18380942-18386662 REVERSE LENGTH=1067	60.23	0	3444
Prupe.1G462900	AT3G63420.2	Symbols: AGG1, ATAGG1, GG1 | Ggamma-subunit 1 | chr3:23417383-23418405 FORWARD LENGTH=98	39.18	9.67e-15	185
Prupe.1G463000	AT5G10910.1	Symbols: | mraW methylase family protein | chr5:3439588-3441517 FORWARD LENGTH=434	66.13	5.67e-133	1211
Prupe.1G463100	AT4G31115.1	Symbols: | Protein of unknown function (DUF1997) | chr4:15130243-15131847 FORWARD LENGTH=250	51.17	4.37e-55	536
Prupe.1G463200	AT3G49601.1	Symbols: | FUNCTIONS IN: molecular_function unknown; INVOLVED IN: biological_process unknown; LOCATED IN: cellular_component unknown; CONTAINS InterPro DOMAIN/s: mRNA splicing factor, Cwf21 (InterPro:IPR013170); Has 30201 Blast hits to 17322 proteins in 780 species: Archae - 12; Bacteria - 1396; Metazoa - 17338; Fungi - 3422; Plants - 5037; Viruses - 0; Other Eukaryotes - 2996 (source: NCBI BLink…	53.6	3.66e-49	491
Prupe.1G463300	AT4G31120.1	Symbols: SKB1, ATPRMT5 | SHK1 binding protein 1 | chr4:15132185-15136568 REVERSE LENGTH=642	75.26	0	2704
Prupe.1G463400	AT4G31130.1	Symbols: | Protein of unknown function (DUF1218) | chr4:15137159-15138465 REVERSE LENGTH=195	66.83	3.06e-73	692
Prupe.1G471500	AT4G29250.1	Symbols: | HXXXD-type acyl-transferase family protein | chr4:14420713-14422177 FORWARD LENGTH=460	48.47	4.46e-118	1083
Prupe.1G471600	AT4G32530.1	Symbols: | ATPase, F0/V0 complex, subunit C protein | chr4:15693399-15694958 REVERSE LENGTH=180	83.33	3.65e-79	742
Prupe.1G471700	AT5G11330.1	Symbols: | FAD/NAD(P)-binding oxidoreductase family protein | chr5:3617342-3618861 REVERSE LENGTH=408	64.57	7.32e-163	1469
Prupe.1G471800	AT5G11340.1	Symbols: | Acyl-CoA N-acyltransferases (NAT) superfamily protein | chr5:3619226-3621068 FORWARD LENGTH=164	79.5	6.34e-75	705
Prupe.1G471900	AT2G25605.1	Symbols: | unknown protein; FUNCTIONS IN: molecular_function unknown; INVOLVED IN: biological_process unknown; LOCATED IN: chloroplast; Has 75 Blast hits to 75 proteins in 20 species: Archae - 2; Bacteria - 4; Metazoa - 0; Fungi - 0; Plants - 36; Viruses - 0; Other Eukaryotes - 33 (source: NCBI BLink). | chr2:10899541-10900875 FORWARD LENGTH=200	87.27	3.4e-86	803
Prupe.1G472000	AT5G11350.1	Symbols: | DNAse I-like superfamily protein | chr5:3621583-3625412 FORWARD LENGTH=754	67.91	2.21e-110	1019
Prupe.1G472100	AT2G26640.1	Symbols: KCS11 | 3-ketoacyl-CoA synthase 11 | chr2:11330094-11331623 FORWARD LENGTH=509	80.44	0	2182
Prupe.1G472200	AT3G54560.1	Symbols: HTA11 | histone H2A 11 | chr3:20196532-20197466 FORWARD LENGTH=136	80.88	1.75e-58	561
Prupe.1G472300	AT2G18660.1	Symbols: PNP-A | plant natriuretic peptide A | chr2:8091032-8091644 REVERSE LENGTH=130	33.91	3.48e-11	154
Prupe.1G472400	AT5G11380.1	Symbols: DXPS3 | 1-deoxy-D-xylulose 5-phosphate synthase 3 | chr5:3630172-3633250 FORWARD LENGTH=700	65.97	0	2494
Prupe.1G472500	AT1G15460.1	Symbols: ATBOR4, BOR4 | HCO3- transporter family | chr1:5310196-5313376 REVERSE LENGTH=683	68.71	0	2449
Prupe.1G472600	AT2G26650.1	Symbols: AKT1, ATAKT1, KT1 | K+ transporter 1 | chr2:11331965-11336444 REVERSE LENGTH=857	58.48	0	2696
Prupe.1G472700	AT5G25450.1	Symbols: | Cytochrome bd ubiquinol oxidase, 14kDa subunit | chr5:8857036-8857849 FORWARD LENGTH=122	76.22	1.04e-46	459
Prupe.1G472800	AT5G11420.1	Symbols: | Protein of unknown function, DUF642 | chr5:3644655-3646991 FORWARD LENGTH=366	76.5	2.08e-171	1542
Prupe.1G472900	AT5G55190.1	Symbols: RAN3, ATRAN3 | RAN GTPase 3 | chr5:22392285-22393957 FORWARD LENGTH=221	92.3	2.83e-120	1098
Prupe.1G473000	AT5G55190.1	Symbols: RAN3, ATRAN3 | RAN GTPase 3 | chr5:22392285-22393957 FORWARD LENGTH=221	96	8.25e-115	1051
Prupe.1G473100	AT4G32440.1	Symbols: | Plant Tudor-like RNA-binding protein | chr4:15657295-15658692 FORWARD LENGTH=377	40	1.69e-62	603
Prupe.1G473200	AT5G25480.1	Symbols: DNMT2, AtDNMT2 | DNA methyltransferase-2 | chr5:8870069-8872199 REVERSE LENGTH=383	66.84	1.15e-146	1328
Prupe.1G473300	AT4G32420.3	Symbols: | Cyclophilin-like peptidyl-prolyl cis-trans isomerase family protein | chr4:15647550-15652103 REVERSE LENGTH=837	72	3.39e-76	724
Prupe.1G473400	AT1G80230.1	Symbols: | Rubredoxin-like superfamily protein | chr1:30169784-30170999 REVERSE LENGTH=171	68.75	1.33e-32	340
Prupe.1G473500	No matched	unknown	--	--	--
Prupe.1G473600	AT2G38290.1	Symbols: ATAMT2, AMT2;1, AMT2 | ammonium transporter 2 | chr2:16039672-16042291 REVERSE LENGTH=475	55.5	4.85e-135	1229
Prupe.1G473700	AT5G20060.3	Symbols: | alpha/beta-Hydrolases superfamily protein | chr5:6776800-6779447 FORWARD LENGTH=252	69.29	4.97e-103	950
Prupe.1G473800	AT4G14770.1	Symbols: TCX2, ATTCX2 | TESMIN/TSO1-like CXC 2 | chr4:8481522-8484825 REVERSE LENGTH=674	68	4.66e-49	491
Prupe.1G473900	AT4G21390.1	Symbols: B120 | S-locus lectin protein kinase family protein | chr4:11394458-11397474 REVERSE LENGTH=849	40.82	1.55e-152	1382
Prupe.1G474000	AT1G65800.1	Symbols: ARK2, RK2 | receptor kinase 2 | chr1:24473166-24476523 FORWARD LENGTH=847	60.29	9.82e-69	657
Prupe.1G474100	AT1G11300.1	Symbols: | protein serine/threonine kinases;protein kinases;ATP binding;sugar binding;kinases;carbohydrate binding | chr1:3794389-3800719 FORWARD LENGTH=1650	35.61	4.78e-17	208
Prupe.1G474200	AT4G27290.1	Symbols: | S-locus lectin protein kinase family protein | chr4:13666281-13669202 FORWARD LENGTH=783	33.09	2.29e-62	602
Prupe.1G474300	AT4G21390.1	Symbols: B120 | S-locus lectin protein kinase family protein | chr4:11394458-11397474 REVERSE LENGTH=849	42.85	5.58e-20	233
Prupe.1G474400	AT1G65790.1	Symbols: ARK1, RK1 | receptor kinase 1 | chr1:24468932-24472329 FORWARD LENGTH=843	53.12	1.42e-14	181
Prupe.1G474500	AT4G21380.1	Symbols: ARK3, RK3 | receptor kinase 3 | chr4:11389219-11393090 REVERSE LENGTH=850	38.49	3.38e-131	1198
Prupe.1G474600	AT3G15680.1	Symbols: | Ran BP2/NZF zinc finger-like superfamily protein | chr3:5315437-5316048 FORWARD LENGTH=164	49.04	2.79e-32	337
Prupe.1G474700	AT4G31980.1	Symbols: | unknown protein; CONTAINS InterPro DOMAIN/s: Protein of unknown function DUF247, plant (InterPro:IPR004158), Protein of unknown function DUF862, eukaryotic (InterPro:IPR008580); BEST Arabidopsis thaliana protein match is: Plant protein of unknown function (DUF247) (TAIR:AT5G11290.1); Has 1967 Blast hits to 1844 proteins in 183 species: Archae - 0; Bacteria - 6; Metazoa - 223; Fungi - 8…	30.76	5.5e-36	374
Prupe.1G474800	AT1G67150.3	Symbols: | Plant protein of unknown function (DUF247) | chr1:25122588-25124607 FORWARD LENGTH=365	31.83	5.08e-38	391
Prupe.1G474900	AT5G25500.1	Symbols: | unknown protein; Has 1807 Blast hits to 1807 proteins in 277 species: Archae - 0; Bacteria - 0; Metazoa - 736; Fungi - 347; Plants - 385; Viruses - 0; Other Eukaryotes - 339 (source: NCBI BLink). | chr5:8881118-8882380 FORWARD LENGTH=420	51.25	1.79e-110	1017
Prupe.1G475000	AT4G31980.1	Symbols: | unknown protein; CONTAINS InterPro DOMAIN/s: Protein of unknown function DUF247, plant (InterPro:IPR004158), Protein of unknown function DUF862, eukaryotic (InterPro:IPR008580); BEST Arabidopsis thaliana protein match is: Plant protein of unknown function (DUF247) (TAIR:AT5G11290.1); Has 1967 Blast hits to 1844 proteins in 183 species: Archae - 0; Bacteria - 6; Metazoa - 223; Fungi - 8…	36.26	2.36e-27	297
Prupe.1G475100	AT5G25610.1	Symbols: RD22, ATRD22 | BURP domain-containing protein | chr5:8914498-8916684 REVERSE LENGTH=392	49.56	1.69e-61	593
Prupe.1G475200	AT5G25610.1	Symbols: RD22, ATRD22 | BURP domain-containing protein | chr5:8914498-8916684 REVERSE LENGTH=392	49.79	6.66e-64	614
Prupe.1G475300	AT5G25610.1	Symbols: RD22, ATRD22 | BURP domain-containing protein | chr5:8914498-8916684 REVERSE LENGTH=392	39.02	2.04e-64	619
Prupe.1G484600	No matched	unknown	--	--	--
Prupe.1G484700	No matched	unknown	--	--	--
Prupe.1G484800	AT2G25280.1	Symbols: | CONTAINS InterPro DOMAIN/s: UPF0103/Mediator of ErbB2-driven cell motility (Memo), related (InterPro:IPR002737); Has 1074 Blast hits to 1072 proteins in 474 species: Archae - 213; Bacteria - 366; Metazoa - 159; Fungi - 135; Plants - 54; Viruses - 0; Other Eukaryotes - 147 (source: NCBI BLink). | chr2:10762639-10764631 REVERSE LENGTH=291	76.53	5.7e-131	1192
Prupe.1G484900	AT2G25290.3	Symbols: Phox1 | Octicosapeptide/Phox/Bem1p (PB1) domain-containing protein / tetratricopeptide repeat (TPR)-containing protein | chr2:10766192-10768517 REVERSE LENGTH=745	68.79	0	1724
Prupe.1G485000	AT4G32060.1	Symbols: | calcium-binding EF hand family protein | chr4:15501134-15503321 FORWARD LENGTH=498	68.54	1.63e-169	1526
Prupe.1G485100	AT5G11090.1	Symbols: | serine-rich protein-related | chr5:3524796-3525449 FORWARD LENGTH=217	52.55	4.23e-48	475
Prupe.1G485200	AT2G25270.1	Symbols: | unknown protein; LOCATED IN: plasma membrane; EXPRESSED IN: 18 plant structures; EXPRESSED DURING: 13 growth stages; BEST Arabidopsis thaliana protein match is: unknown protein (TAIR:AT2G12400.1); Has 35333 Blast hits to 34131 proteins in 2444 species: Archae - 798; Bacteria - 22429; Metazoa - 974; Fungi - 991; Plants - 531; Viruses - 0; Other Eukaryotes - 9610 (source: NCBI BLink). | …	56.3	0	1631
Prupe.1G485300	AT5G23740.1	Symbols: RPS11-BETA | ribosomal protein S11-beta | chr5:8008251-8009330 REVERSE LENGTH=159	80.5	5.01e-74	697
Prupe.1G485400	AT5G25260.1	Symbols: | SPFH/Band 7/PHB domain-containing membrane-associated protein family | chr5:8752751-8754282 FORWARD LENGTH=463	65.67	0	1637
Prupe.1G485500	AT5G25250.1	Symbols: | SPFH/Band 7/PHB domain-containing membrane-associated protein family | chr5:8749774-8751430 FORWARD LENGTH=470	63.82	1.04e-172	1554
Prupe.1G485600	AT5G25250.1	Symbols: | SPFH/Band 7/PHB domain-containing membrane-associated protein family | chr5:8749774-8751430 FORWARD LENGTH=470	76.29	1.76e-104	966
Prupe.1G485700	AT1G05830.2	Symbols: ATX2 | trithorax-like protein 2 | chr1:1754452-1761225 FORWARD LENGTH=1083	29.35	2.28e-35	376
Prupe.1G485800	AT5G25265.1	Symbols: | unknown protein; FUNCTIONS IN: molecular_function unknown; INVOLVED IN: biological_process unknown; LOCATED IN: plasma membrane, membrane; EXPRESSED IN: cultured cell, leaf; BEST Arabidopsis thaliana protein match is: unknown protein (TAIR:AT2G25260.1); Has 30201 Blast hits to 17322 proteins in 780 species: Archae - 12; Bacteria - 1396; Metazoa - 17338; Fungi - 3422; Plants - 5037; Vir…	79.07	7.88e-171	1537
Prupe.1G485900	AT4G32050.1	Symbols: | neurochondrin family protein | chr4:15496620-15500717 FORWARD LENGTH=618	58.01	0	1809
Prupe.1G486000	No matched	unknown	--	--	--
Prupe.1G486100	AT5G25240.1	Symbols: | unknown protein; FUNCTIONS IN: molecular_function unknown; INVOLVED IN: biological_process unknown; LOCATED IN: cellular_component unknown; EXPRESSED IN: 23 plant structures; EXPRESSED DURING: 13 growth stages; Has 1807 Blast hits to 1807 proteins in 277 species: Archae - 0; Bacteria - 0; Metazoa - 736; Fungi - 347; Plants - 385; Viruses - 0; Other Eukaryotes - 339 (source: NCBI BLink)…	48.59	3.41e-15	189
Prupe.1G486200	AT5G25220.1	Symbols: KNAT3 | KNOTTED1-like homeobox gene 3 | chr5:8736208-8738115 FORWARD LENGTH=431	68.78	6.2e-149	1349
Prupe.1G486300	AT1G08070.1	Symbols: OTP82 | Tetratricopeptide repeat (TPR)-like superfamily protein | chr1:2514374-2516599 REVERSE LENGTH=741	38.86	3.97e-129	1179
Prupe.1G486400	AT5G11040.1	Symbols: TRS120, AtTRS120 | TRS120 | chr5:3495332-3500610 FORWARD LENGTH=1186	73.23	0	4613
Prupe.1G486500	AT5G11030.2	Symbols: ALF4 | aberrant lateral root formation 4 | chr5:3490993-3495078 REVERSE LENGTH=602	48.87	2.4e-131	1198
Prupe.1G486600	AT4G32030.1	Symbols: | unknown protein; BEST Arabidopsis thaliana protein match is: unknown protein (TAIR:AT1G80610.1); Has 63 Blast hits to 59 proteins in 12 species: Archae - 0; Bacteria - 0; Metazoa - 6; Fungi - 0; Plants - 53; Viruses - 0; Other Eukaryotes - 4 (source: NCBI BLink). | chr4:15490903-15493007 FORWARD LENGTH=253	32.5	2.12e-17	212
Prupe.1G486700	No matched	unknown	--	--	--
Prupe.1G486800	No matched	unknown	--	--	--
Prupe.1G486900	AT2G25220.1	Symbols: | Protein kinase superfamily protein | chr2:10742918-10745540 REVERSE LENGTH=414	65.64	2.82e-142	1291
Prupe.1G491300	AT1G77380.1	Symbols: AAP3, ATAAP3 | amino acid permease 3 | chr1:29075201-29077252 REVERSE LENGTH=476	74.36	0	1920
Prupe.1G491400	AT3G24590.1	Symbols: PLSP1 | plastidic type i signal peptidase 1 | chr3:8970694-8972020 FORWARD LENGTH=291	62.04	1.47e-40	410
Prupe.1G491500	AT1G21680.1	Symbols: | DPP6 N-terminal domain-like protein | chr1:7613028-7615148 FORWARD LENGTH=706	64.65	0	2272
Prupe.1G491600	AT4G29990.1	Symbols: | Leucine-rich repeat transmembrane protein kinase protein | chr4:14665802-14669438 REVERSE LENGTH=876	42.73	2.15e-168	1519
Prupe.1G491700	AT1G44110.1	Symbols: CYCA1;1 | Cyclin A1;1 | chr1:16775035-16777182 REVERSE LENGTH=460	60.48	5.13e-160	1445
Prupe.1G491800	AT1G44110.1	Symbols: CYCA1;1 | Cyclin A1;1 | chr1:16775035-16777182 REVERSE LENGTH=460	61.49	1.29e-128	1174
Prupe.1G491900	No matched	unknown	--	--	--
Prupe.1G492000	AT1G13110.1	Symbols: CYP71B7 | cytochrome P450, family 71 subfamily B, polypeptide 7 | chr1:4467272-4468857 FORWARD LENGTH=504	40.36	4.88e-102	945
Prupe.1G492100	AT3G26210.1	Symbols: CYP71B23 | cytochrome P450, family 71, subfamily B, polypeptide 23 | chr3:9593329-9595202 REVERSE LENGTH=501	41.92	2.05e-95	887
Prupe.1G492200	AT1G21690.1	Symbols: EMB1968, RFC4 | ATPase family associated with various cellular activities (AAA) | chr1:7615675-7618362 FORWARD LENGTH=339	80.82	1.81e-167	1507
Prupe.1G492300	No matched	unknown	--	--	--
Prupe.1G492400	AT1G77405.1	Symbols: | Pentatricopeptide repeat (PPR) superfamily protein | chr1:29087145-29088521 FORWARD LENGTH=458	64.7	4.98e-178	1600
Prupe.1G492500	AT1G15960.1	Symbols: NRAMP6, ATNRAMP6 | NRAMP metal ion transporter 6 | chr1:5482202-5485066 REVERSE LENGTH=527	57.19	7.32e-174	1565
Prupe.1G492600	AT1G21700.1	Symbols: ATSWI3C, CHB4, SWI3C | SWITCH/sucrose nonfermenting 3C | chr1:7620156-7623978 REVERSE LENGTH=807	52.81	0	1882
Prupe.1G492700	AT1G21710.1	Symbols: OGG1, ATOGG1 | 8-oxoguanine-DNA glycosylase 1 | chr1:7624439-7625869 FORWARD LENGTH=365	77.15	9.49e-135	1226
Prupe.1G492800	AT1G77410.1	Symbols: BGAL16 | beta-galactosidase 16 | chr1:29088771-29093148 REVERSE LENGTH=815	59.18	0	2607
Prupe.1G492900	AT1G21720.1	Symbols: PBC1 | proteasome beta subunit C1 | chr1:7626394-7628070 FORWARD LENGTH=204	89.7	2.15e-111	1021
Prupe.1G493000	AT3G47180.1	Symbols: | RING/U-box superfamily protein | chr3:17372821-17373453 REVERSE LENGTH=210	55.91	9.07e-23	257
Prupe.1G493100	AT1G01720.1	Symbols: ATAF1, ANAC002 | NAC (No Apical Meristem) domain transcriptional regulator superfamily protein | chr1:268471-269514 FORWARD LENGTH=289	68.31	9.9e-114	1043
Prupe.1G493200	AT1G77460.2	Symbols: | Armadillo/beta-catenin-like repeat ; C2 calcium/lipid-binding domain (CaLB) protein | chr1:29104378-29111580 FORWARD LENGTH=2136	66.51	0	7362
Prupe.1G493300	AT1G77470.1	Symbols: RFC3, RFC5 | replication factor C subunit 3 | chr1:29112194-29114323 REVERSE LENGTH=369	78.85	1.96e-164	1481
Prupe.1G505900	AT1G36990.1	Symbols: | unknown protein; LOCATED IN: chloroplast; EXPRESSED IN: 24 plant structures; EXPRESSED DURING: 14 growth stages; BEST Arabidopsis thaliana protein match is: unknown protein (TAIR:AT4G08510.1); Has 5029 Blast hits to 1779 proteins in 339 species: Archae - 2; Bacteria - 1372; Metazoa - 990; Fungi - 933; Plants - 111; Viruses - 28; Other Eukaryotes - 1593 (source: NCBI BLink). | chr1:1402…	41.35	3.6e-85	800
Prupe.1G506000	AT1G36980.1	Symbols: | unknown protein; CONTAINS InterPro DOMAIN/s: Uncharacterised protein family UPF0220 (InterPro:IPR007919); Has 424 Blast hits to 424 proteins in 159 species: Archae - 0; Bacteria - 0; Metazoa - 228; Fungi - 120; Plants - 62; Viruses - 0; Other Eukaryotes - 14 (source: NCBI BLink). | chr1:14025084-14026727 FORWARD LENGTH=135	73.33	2.42e-51	500
Prupe.1G506100	AT1G77800.2	Symbols: | PHD finger family protein | chr1:29253800-29260190 FORWARD LENGTH=1374	49	1.36e-165	1498
Prupe.1G506200	AT5G64610.1	Symbols: HAM1 | histone acetyltransferase of the MYST family 1 | chr5:25828333-25830503 REVERSE LENGTH=445	83.93	0	1972
Prupe.1G506300	AT1G36940.1	Symbols: | unknown protein; Has 21 Blast hits to 21 proteins in 8 species: Archae - 0; Bacteria - 0; Metazoa - 0; Fungi - 0; Plants - 21; Viruses - 0; Other Eukaryotes - 0 (source: NCBI BLink). | chr1:14004158-14004706 FORWARD LENGTH=182	68	4.31e-11	156
Prupe.1G506400	AT3G19770.1	Symbols: ATVPS9A, VPS9A, VPS9 | Vacuolar sorting protein 9 (VPS9) domain | chr3:6866916-6869114 FORWARD LENGTH=520	67.52	5.93e-162	1461
Prupe.1G506500	No matched	unknown	--	--	--
Prupe.1G506600	AT1G77810.2	Symbols: | Galactosyltransferase family protein | chr1:29260899-29263001 REVERSE LENGTH=384	72.81	1.25e-173	1562
Prupe.1G506700	AT1G72020.1	Symbols: | unknown protein; Has 52 Blast hits to 52 proteins in 18 species: Archae - 0; Bacteria - 0; Metazoa - 0; Fungi - 0; Plants - 52; Viruses - 0; Other Eukaryotes - 0 (source: NCBI BLink). | chr1:27109521-27110327 REVERSE LENGTH=97	64.94	1.23e-31	328
Prupe.1G506800	AT3G52730.1	Symbols: | ubiquinol-cytochrome C reductase UQCRX/QCR9-like family protein | chr3:19543146-19544167 REVERSE LENGTH=72	81.94	7.35e-30	313
Prupe.1G506900	AT1G77840.1	Symbols: | Translation initiation factor IF2/IF5 | chr1:29269087-29270400 FORWARD LENGTH=437	60.41	1.22e-144	1311
Prupe.1G507000	AT1G77850.1	Symbols: ARF17 | auxin response factor 17 | chr1:29272405-29275193 FORWARD LENGTH=585	47.98	2.79e-139	1267
Prupe.1G507100	AT1G36390.2	Symbols: | Co-chaperone GrpE family protein | chr1:13701811-13703524 REVERSE LENGTH=279	46.7	3.11e-47	470
Prupe.1G507200	No matched	unknown	--	--	--
Prupe.1G507300	AT1G19720.1	Symbols: | Pentatricopeptide repeat (PPR-like) superfamily protein | chr1:6819926-6822610 REVERSE LENGTH=894	32.35	8.79e-98	910
Prupe.1G507400	AT1G36380.1	Symbols: | unknown protein; LOCATED IN: endomembrane system; EXPRESSED IN: 23 plant structures; EXPRESSED DURING: 15 growth stages; Has 14 Blast hits to 14 proteins in 6 species: Archae - 0; Bacteria - 0; Metazoa - 0; Fungi - 0; Plants - 14; Viruses - 0; Other Eukaryotes - 0 (source: NCBI BLink). | chr1:13700917-13701346 FORWARD LENGTH=84	57.81	1.43e-14	181
Prupe.1G507500	AT1G36370.1	Symbols: SHM7 | serine hydroxymethyltransferase 7 | chr1:13696240-13698576 REVERSE LENGTH=598	71.61	0	2075
Prupe.1G507600	AT1G36370.1	Symbols: SHM7 | serine hydroxymethyltransferase 7 | chr1:13696240-13698576 REVERSE LENGTH=598	71.45	0	2078
Prupe.1G507700	AT1G22030.1	Symbols: | CONTAINS InterPro DOMAIN/s: Protein BYPASS related (InterPro:IPR008511); BEST Arabidopsis thaliana protein match is: unknown protein (TAIR:AT1G77855.1); Has 99 Blast hits to 99 proteins in 17 species: Archae - 0; Bacteria - 0; Metazoa - 3; Fungi - 0; Plants - 96; Viruses - 0; Other Eukaryotes - 0 (source: NCBI BLink). | chr1:7759337-7760415 REVERSE LENGTH=333	57.97	8.28e-99	915
Prupe.1G507800	AT1G77860.1	Symbols: KOM | Rhomboid-related intramembrane serine protease family protein | chr1:29282643-29284458 REVERSE LENGTH=351	42.36	7.18e-77	727
Prupe.1G507900	AT1G12350.1	Symbols: ATCOAB, COAB | 4-phospho-panto-thenoylcysteine synthetase | chr1:4198870-4200633 FORWARD LENGTH=317	61.91	2.79e-113	1040
Prupe.1G508000	AT1G77930.2	Symbols: | Chaperone DnaJ-domain superfamily protein | chr1:29301184-29302467 FORWARD LENGTH=271	72.62	2.32e-111	1022
Prupe.1G508100	AT1G77920.1	Symbols: | bZIP transcription factor family protein | chr1:29298959-29300607 FORWARD LENGTH=368	57.4	3.03e-116	1066
Prupe.1G508200	AT3G56850.1	Symbols: AREB3, DPBF3 | ABA-responsive element binding protein 3 | chr3:21046554-21047894 REVERSE LENGTH=297	39.28	1.06e-37	388
Prupe.1G508300	No matched	unknown	--	--	--
Prupe.1G508400	No matched	unknown	--	--	--
Prupe.1G508500	AT4G08540.1	Symbols: | DNA-directed RNA polymerase II protein | chr4:5433760-5436326 FORWARD LENGTH=473	67.01	0	1651
Prupe.1G508600	AT1G36320.1	Symbols: | unknown protein; BEST Arabidopsis thaliana protein match is: unknown protein (TAIR:AT4G37920.1); Has 93 Blast hits to 90 proteins in 22 species: Archae - 0; Bacteria - 0; Metazoa - 0; Fungi - 0; Plants - 85; Viruses - 0; Other Eukaryotes - 8 (source: NCBI BLink). | chr1:13671876-13673939 FORWARD LENGTH=414	72.16	6.46e-138	1254
Prupe.1G508700	AT4G18520.1	Symbols: | Pentatricopeptide repeat (PPR) superfamily protein | chr4:10215250-10217103 REVERSE LENGTH=617	56.82	0	1844
Prupe.1G508800	AT4G08550.1	Symbols: | electron carriers;protein disulfide oxidoreductases | chr4:5444345-5446825 FORWARD LENGTH=637	57.99	0	1703
Prupe.1G508900	AT4G01950.1	Symbols: ATGPAT3, GPAT3 | glycerol-3-phosphate acyltransferase 3 | chr4:844597-846710 REVERSE LENGTH=520	52.26	1.74e-144	1311
Prupe.1G509000	AT1G36310.2	Symbols: | S-adenosyl-L-methionine-dependent methyltransferases superfamily protein | chr1:13669644-13670934 FORWARD LENGTH=404	59.61	6.04e-121	1107
Prupe.1G509100	AT2G13810.1	Symbols: ALD1 | AGD2-like defense response protein 1 | chr2:5768489-5772138 FORWARD LENGTH=456	62.98	1.83e-165	1491
Prupe.1G510000	AT1G22060.1	Symbols: | LOCATED IN: vacuole; EXPRESSED IN: 23 plant structures; EXPRESSED DURING: 13 growth stages; BEST Arabidopsis thaliana protein match is: FBD, F-box and Leucine Rich Repeat domains containing protein (TAIR:AT1G22000.1); Has 84739 Blast hits to 38714 proteins in 2257 species: Archae - 1436; Bacteria - 11314; Metazoa - 40747; Fungi - 7706; Plants - 4675; Viruses - 308; Other Eukaryotes - 1…	44.77	0	2777
Prupe.1G510100	AT1G22050.1	Symbols: MUB6 | membrane-anchored ubiquitin-fold protein 6 precursor | chr1:7771897-7772843 FORWARD LENGTH=119	70.58	2.01e-45	447
Prupe.1G510200	AT1G22040.1	Symbols: | Galactose oxidase/kelch repeat superfamily protein | chr1:7768370-7769797 FORWARD LENGTH=475	62.13	1.53e-173	1561
Prupe.1G510300	AT1G22110.1	Symbols: | structural constituent of ribosome | chr1:7801625-7802473 REVERSE LENGTH=282	60.6	1.62e-17	214
Prupe.1G510400	No matched	unknown	--	--	--
Prupe.1G510500	No matched	unknown	--	--	--
Prupe.1G510600	AT3G14600.1	Symbols: | Ribosomal protein L18ae/LX family protein | chr3:4910773-4911933 FORWARD LENGTH=178	69.23	1.12e-09	139
Prupe.1G510700	No matched	unknown	--	--	--
Prupe.1G510800	AT4G08850.1	Symbols: | Leucine-rich repeat receptor-like protein kinase family protein | chr4:5636693-5640496 REVERSE LENGTH=1045	44.3	0	2236
Prupe.1G510900	AT1G22110.1	Symbols: | structural constituent of ribosome | chr1:7801625-7802473 REVERSE LENGTH=282	57.03	1.4e-27	300
Prupe.1G511000	AT1G77940.1	Symbols: | Ribosomal protein L7Ae/L30e/S12e/Gadd45 family protein | chr1:29304116-29305288 REVERSE LENGTH=112	84.82	8.95e-53	511
Prupe.1G511100	AT5G10080.1	Symbols: | Eukaryotic aspartyl protease family protein | chr5:3150843-3153380 FORWARD LENGTH=528	51.41	3.86e-144	1308
Prupe.1G511200	AT4G08570.1	Symbols: | Heavy metal transport/detoxification superfamily protein | chr4:5455123-5455975 REVERSE LENGTH=150	69.93	1.88e-57	553
Prupe.1G511300	AT1G22130.1	Symbols: AGL104 | AGAMOUS-like 104 | chr1:7812387-7814259 REVERSE LENGTH=335	55.21	2.55e-99	920
Prupe.1G511400	AT1G22140.1	Symbols: | unknown protein; Has 40 Blast hits to 40 proteins in 14 species: Archae - 0; Bacteria - 0; Metazoa - 9; Fungi - 0; Plants - 28; Viruses - 0; Other Eukaryotes - 3 (source: NCBI BLink). | chr1:7815158-7815577 REVERSE LENGTH=72	47.76	7.57e-12	158
Prupe.1G511500	No matched	unknown	--	--	--
Prupe.1G511600	AT1G77990.1	Symbols: AST56, SULTR2;2 | STAS domain / Sulfate transporter family | chr1:29317965-29323249 REVERSE LENGTH=677	59.54	0	1999
Prupe.1G511700	No matched	unknown	--	--	--
Prupe.1G511800	AT1G22150.1	Symbols: SULTR1;3 | sulfate transporter 1;3 | chr1:7818361-7821344 FORWARD LENGTH=656	73.4	0	2566
Prupe.1G511900	AT1G78010.1	Symbols: | tRNA modification GTPase, putative | chr1:29333535-29336297 FORWARD LENGTH=560	72.14	0	1807
Prupe.1G512000	AT1G36160.2	Symbols: ACC1 | acetyl-CoA carboxylase 1 | chr1:13534196-13543773 FORWARD LENGTH=2254	80.62	0	9816
Prupe.1G512100	AT5G64080.2	Symbols: | Bifunctional inhibitor/lipid-transfer protein/seed storage 2S albumin superfamily protein | chr5:25645475-25646638 REVERSE LENGTH=178	49.42	8.69e-20	231
Prupe.1G512200	AT1G78020.1	Symbols: | Protein of unknown function (DUF581) | chr1:29338787-29339491 FORWARD LENGTH=162	47.58	9.91e-30	315
Prupe.1G512300	No matched	unknown	--	--	--
Prupe.1G512400	AT4G08685.1	Symbols: SAH7 | Pollen Ole e 1 allergen and extensin family protein | chr4:5550563-5551259 FORWARD LENGTH=159	61	4.3e-56	542
Prupe.1G512500	AT1G22170.1	Symbols: | Phosphoglycerate mutase family protein | chr1:7826603-7828055 FORWARD LENGTH=334	69.59	1.44e-139	1267
Prupe.1G512600	AT3G26010.1	Symbols: | Galactose oxidase/kelch repeat superfamily protein | chr3:9511901-9513145 FORWARD LENGTH=414	27.54	2.03e-08	138
Prupe.1G512700	AT1G21790.1	Symbols: | TRAM, LAG1 and CLN8 (TLC) lipid-sensing domain containing protein | chr1:7654357-7655691 FORWARD LENGTH=288	61.53	5.19e-20	228
Prupe.1G512800	AT1G22180.2	Symbols: | Sec14p-like phosphatidylinositol transfer family protein | chr1:7828434-7829745 REVERSE LENGTH=314	67.23	3.45e-111	1022
Prupe.1G512900	No matched	unknown	--	--	--
Prupe.1G513000	AT4G30100.1	Symbols: | P-loop containing nucleoside triphosphate hydrolases superfamily protein | chr4:14714191-14719335 FORWARD LENGTH=1311	64.27	0	4562
Prupe.1G513100	No matched	unknown	--	--	--
Prupe.1G513200	AT1G78060.1	Symbols: | Glycosyl hydrolase family protein | chr1:29349796-29352868 REVERSE LENGTH=767	65.78	0	2645
Prupe.1G513300	AT4G08850.1	Symbols: | Leucine-rich repeat receptor-like protein kinase family protein | chr4:5636693-5640496 REVERSE LENGTH=1045	43.46	0	1794
Prupe.1G513400	AT1G35710.1	Symbols: | Protein kinase family protein with leucine-rich repeat domain | chr1:13220940-13224386 FORWARD LENGTH=1120	39.2	2.99e-83	783
Prupe.1G513500	AT1G78070.1	Symbols: | Transducin/WD40 repeat-like superfamily protein | chr1:29355219-29358368 FORWARD LENGTH=449	68.07	0	1700
Prupe.1G513600	AT1G78080.1	Symbols: RAP2.4 | related to AP2 4 | chr1:29364790-29365794 FORWARD LENGTH=334	54.7	2.13e-59	576
Prupe.1G513700	AT1G36050.2	Symbols: | Endoplasmic reticulum vesicle transporter protein | chr1:13450467-13453055 FORWARD LENGTH=386	82.9	0	1757
Prupe.1G513800	AT1G35910.1	Symbols: TPPD | Haloacid dehalogenase-like hydrolase (HAD) superfamily protein | chr1:13363200-13364965 REVERSE LENGTH=369	64.49	1.16e-140	1277
Prupe.1G513900	AT2G27080.2	Symbols: | Late embryogenesis abundant (LEA) hydroxyproline-rich glycoprotein family | chr2:11566383-11567165 FORWARD LENGTH=260	26	1.34e-21	248
Prupe.1G514000	AT1G22220.1	Symbols: | F-box family protein | chr1:7846694-7847638 FORWARD LENGTH=314	41.86	1.34e-59	577
Prupe.1G514100	AT1G35710.1	Symbols: | Protein kinase family protein with leucine-rich repeat domain | chr1:13220940-13224386 FORWARD LENGTH=1120	46.41	4.32e-176	1585
Prupe.1G514200	AT4G08850.1	Symbols: | Leucine-rich repeat receptor-like protein kinase family protein | chr4:5636693-5640496 REVERSE LENGTH=1045	46	2.87e-99	921
Prupe.1G514300	AT5G07900.1	Symbols: | Mitochondrial transcription termination factor family protein | chr5:2520188-2521405 FORWARD LENGTH=405	29.06	4.34e-37	383
Prupe.1G514400	AT1G78110.1	Symbols: | unknown protein; FUNCTIONS IN: molecular_function unknown; INVOLVED IN: biological_process unknown; LOCATED IN: plasma membrane; EXPRESSED IN: 17 plant structures; EXPRESSED DURING: 7 growth stages; BEST Arabidopsis thaliana protein match is: unknown protein (TAIR:AT1G22230.1); Has 5452 Blast hits to 3541 proteins in 289 species: Archae - 4; Bacteria - 165; Metazoa - 1756; Fungi - 532;…	46.32	4.26e-69	659
Prupe.1G514500	AT5G65160.1	Symbols: TPR14 | tetratricopeptide repeat (TPR)-containing protein | chr5:26031457-26033668 REVERSE LENGTH=593	48.1	2.51e-125	1147
Prupe.1G514600	AT1G35830.1	Symbols: | VQ motif-containing protein | chr1:13321214-13322122 REVERSE LENGTH=302	88.88	5.73e-12	167
Prupe.1G514700	AT1G78130.1	Symbols: UNE2 | Major facilitator superfamily protein | chr1:29400171-29401814 FORWARD LENGTH=490	67.01	0	1700
Prupe.1G514800	AT1G78140.1	Symbols: | S-adenosyl-L-methionine-dependent methyltransferases superfamily protein | chr1:29401937-29403878 REVERSE LENGTH=355	49.45	2.66e-41	416
Prupe.1G514900	AT1G78140.1	Symbols: | S-adenosyl-L-methionine-dependent methyltransferases superfamily protein | chr1:29401937-29403878 REVERSE LENGTH=355	69.15	2.49e-122	1118
Prupe.1G515000	AT4G39860.1	Symbols: | unknown protein; BEST Arabidopsis thaliana protein match is: unknown protein (TAIR:AT2G22270.1); Has 152 Blast hits to 146 proteins in 19 species: Archae - 0; Bacteria - 0; Metazoa - 0; Fungi - 2; Plants - 146; Viruses - 0; Other Eukaryotes - 4 (source: NCBI BLink). | chr4:18499909-18501472 FORWARD LENGTH=299	64.61	4.68e-102	943
Prupe.1G515100	AT1G78160.1	Symbols: APUM7, PUM7 | pumilio 7 | chr1:29407900-29410184 FORWARD LENGTH=650	67.28	6.57e-136	1239
Prupe.1G515200	AT1G35720.1	Symbols: ANNAT1, OXY5, ATOXY5 | annexin 1 | chr1:13225304-13226939 FORWARD LENGTH=317	68.13	4.62e-128	1167
Prupe.1G515300	AT1G35710.1	Symbols: | Protein kinase family protein with leucine-rich repeat domain | chr1:13220940-13224386 FORWARD LENGTH=1120	44.32	0	2237
Prupe.1G515400	No matched	unknown	--	--	--
Prupe.1G515500	AT4G08850.1	Symbols: | Leucine-rich repeat receptor-like protein kinase family protein | chr4:5636693-5640496 REVERSE LENGTH=1045	38.11	1.05e-65	631
Prupe.1G515600	AT1G35710.1	Symbols: | Protein kinase family protein with leucine-rich repeat domain | chr1:13220940-13224386 FORWARD LENGTH=1120	45.74	0	2174
Prupe.1G515700	AT1G35710.1	Symbols: | Protein kinase family protein with leucine-rich repeat domain | chr1:13220940-13224386 FORWARD LENGTH=1120	52.97	3.86e-61	588
Prupe.1G515800	AT1G35710.1	Symbols: | Protein kinase family protein with leucine-rich repeat domain | chr1:13220940-13224386 FORWARD LENGTH=1120	47.54	0	1876
Prupe.1G515900	AT4G08850.1	Symbols: | Leucine-rich repeat receptor-like protein kinase family protein | chr4:5636693-5640496 REVERSE LENGTH=1045	49.44	0	1956
Prupe.1G516000	AT4G08850.1	Symbols: | Leucine-rich repeat receptor-like protein kinase family protein | chr4:5636693-5640496 REVERSE LENGTH=1045	48.94	0	2331
Prupe.1G516100	AT5G64200.2	Symbols: ATSC35, SC35, At-SC35 | ortholog of human splicing factor SC35 | chr5:25681849-25683553 REVERSE LENGTH=303	91.34	2.99e-52	513
Prupe.1G516200	AT1G34580.1	Symbols: | Major facilitator superfamily protein | chr1:12660631-12663553 FORWARD LENGTH=506	63.8	0	1676
Prupe.1G516300	AT1G78170.1	Symbols: | unknown protein; BEST Arabidopsis thaliana protein match is: unknown protein (TAIR:AT1G22250.1); Has 66 Blast hits to 66 proteins in 11 species: Archae - 0; Bacteria - 0; Metazoa - 0; Fungi - 0; Plants - 66; Viruses - 0; Other Eukaryotes - 0 (source: NCBI BLink). | chr1:29414160-29414941 FORWARD LENGTH=221	37.17	9.62e-20	231
Prupe.1G516400	AT3G58560.1	Symbols: | DNAse I-like superfamily protein | chr3:21650880-21653896 REVERSE LENGTH=602	41.82	1.6e-114	1053
Prupe.1G516500	No matched	unknown	--	--	--
Prupe.1G516600	AT5G02260.1	Symbols: ATEXPA9, EXP9, ATEXP9, ATHEXP ALPHA 1.10, EXPA9 | expansin A9 | chr5:463224-464840 FORWARD LENGTH=258	65.8	3.21e-90	839
Prupe.1G516700	AT3G55500.1	Symbols: ATEXPA16, EXP16, ATEXP16, ATHEXP ALPHA 1.7, EXPA16 | expansin A16 | chr3:20575073-20576102 REVERSE LENGTH=260	59.18	8.82e-81	758
Prupe.1G516800	AT1G22260.1	Symbols: ZYP1a, ZYP1 | Myosin heavy chain-related protein | chr1:7860160-7865142 REVERSE LENGTH=871	52.61	0	2202
Prupe.1G516900	AT5G64970.1	Symbols: | Mitochondrial substrate carrier family protein | chr5:25958806-25960443 REVERSE LENGTH=428	67.55	4.24e-131	1195
Prupe.1G517000	AT1G34630.1	Symbols: | BEST Arabidopsis thaliana protein match is: Mitochondrial import inner membrane translocase subunit Tim17/Tim22/Tim23 family protein (TAIR:AT5G51150.1); Has 323 Blast hits to 315 proteins in 124 species: Archae - 0; Bacteria - 0; Metazoa - 95; Fungi - 110; Plants - 73; Viruses - 0; Other Eukaryotes - 45 (source: NCBI BLink). | chr1:12685317-12687435 FORWARD LENGTH=481	69.6	0	1728
Prupe.1G517100	AT1G22270.1	Symbols: | Trm112p-like protein | chr1:7865548-7865922 FORWARD LENGTH=124	62.9	4.04e-39	393
Prupe.1G517200	AT4G31680.1	Symbols: | Transcriptional factor B3 family protein | chr4:15340289-15342080 REVERSE LENGTH=462	32.15	3.39e-20	235
Prupe.1G517300	AT1G34640.1	Symbols: | peptidases | chr1:12687706-12688427 REVERSE LENGTH=110	43.63	5.79e-21	236
Prupe.1G517400	AT1G34670.1	Symbols: AtMYB93, MYB93 | myb domain protein 93 | chr1:12709128-12710423 FORWARD LENGTH=365	55.69	5.5e-83	779
Prupe.1G517500	AT2G22370.1	Symbols: | unknown protein; Has 127 Blast hits to 127 proteins in 48 species: Archae - 0; Bacteria - 0; Metazoa - 87; Fungi - 0; Plants - 39; Viruses - 0; Other Eukaryotes - 1 (source: NCBI BLink). | chr2:9501019-9502078 REVERSE LENGTH=219	79.72	1.33e-103	954
Prupe.1G517600	AT4G08920.1	Symbols: CRY1, BLU1, HY4, OOP2, ATCRY1 | cryptochrome 1 | chr4:5724260-5726905 FORWARD LENGTH=681	74.67	0	2556
Prupe.1G517700	AT1G34750.1	Symbols: | Protein phosphatase 2C family protein | chr1:12736386-12737727 REVERSE LENGTH=282	82.67	8.68e-126	1147
Prupe.1G517800	No matched	unknown	--	--	--
Prupe.1G517900	No matched	unknown	--	--	--
Prupe.1G518000	AT5G09430.1	Symbols: | alpha/beta-Hydrolases superfamily protein | chr5:2932162-2933362 FORWARD LENGTH=311	59.86	5.1e-112	1029
Prupe.1G518100	AT5G23870.3	Symbols: | Pectinacetylesterase family protein | chr5:8046060-8049999 REVERSE LENGTH=451	67.47	6.86e-152	1374
Prupe.1G518200	AT1G34760.1	Symbols: GRF11, GF14 OMICRON, RHS5 | general regulatory factor 11 | chr1:12744062-12745603 REVERSE LENGTH=255	82.44	4.45e-117	1071
Prupe.1G518300	AT1G34770.1	Symbols: | CONTAINS InterPro DOMAIN/s: MAGE protein (InterPro:IPR002190); Has 1274 Blast hits to 1260 proteins in 85 species: Archae - 0; Bacteria - 0; Metazoa - 1104; Fungi - 45; Plants - 49; Viruses - 0; Other Eukaryotes - 76 (source: NCBI BLink). | chr1:12746624-12748449 FORWARD LENGTH=237	63.71	2.77e-86	805
Prupe.1G518400	AT1G34780.1	Symbols: ATAPRL4, APRL4 | APR-like 4 | chr1:12748835-12750124 REVERSE LENGTH=310	58.8	1.17e-92	862
Prupe.1G518500	AT1G22310.2	Symbols: MBD8, ATMBD8 | methyl-CPG-binding domain 8 | chr1:7881714-7883644 REVERSE LENGTH=524	32.55	1.65e-31	340
Prupe.1G518600	AT1G78230.1	Symbols: | Outer arm dynein light chain 1 protein | chr1:29430226-29432516 FORWARD LENGTH=681	44.31	1.26e-125	1150
Prupe.1G518700	AT4G08940.1	Symbols: | Ubiquitin carboxyl-terminal hydrolase family protein | chr4:5730986-5732173 REVERSE LENGTH=395	68.23	2.44e-139	1266
Prupe.1G518800	AT1G78240.2	Symbols: TSD2, QUA2 | S-adenosyl-L-methionine-dependent methyltransferases superfamily protein | chr1:29433173-29435815 REVERSE LENGTH=684	70.24	0	2566
Prupe.1G518900	AT2G22370.1	Symbols: | unknown protein; Has 127 Blast hits to 127 proteins in 48 species: Archae - 0; Bacteria - 0; Metazoa - 87; Fungi - 0; Plants - 39; Viruses - 0; Other Eukaryotes - 1 (source: NCBI BLink). | chr2:9501019-9502078 REVERSE LENGTH=219	79.72	6.78e-103	948
Prupe.1G519000	AT1G34640.1	Symbols: | peptidases | chr1:12687706-12688427 REVERSE LENGTH=110	42.72	1.06e-19	227
Prupe.1G519100	No matched	unknown	--	--	--
Prupe.1G519200	AT1G78260.1	Symbols: | RNA-binding (RRM/RBD/RNP motifs) family protein | chr1:29447317-29450181 FORWARD LENGTH=287	86.51	1.98e-43	437
Prupe.1G519300	AT1G78260.1	Symbols: | RNA-binding (RRM/RBD/RNP motifs) family protein | chr1:29447317-29450181 FORWARD LENGTH=287	88.09	3.76e-42	420
Prupe.1G519400	AT1G34790.1	Symbols: TT1, WIP1 | C2H2 and C2HC zinc fingers superfamily protein | chr1:12763953-12765489 FORWARD LENGTH=303	61.75	1.71e-93	868
Prupe.1G519500	AT1G22360.1	Symbols: AtUGT85A2, UGT85A2 | UDP-glucosyl transferase 85A2 | chr1:7895068-7897527 REVERSE LENGTH=481	61.25	0	1652
Prupe.1G519600	AT1G22360.1	Symbols: AtUGT85A2, UGT85A2 | UDP-glucosyl transferase 85A2 | chr1:7895068-7897527 REVERSE LENGTH=481	63	0	1680
Prupe.1G519700	AT1G22360.1	Symbols: AtUGT85A2, UGT85A2 | UDP-glucosyl transferase 85A2 | chr1:7895068-7897527 REVERSE LENGTH=481	60.42	1.71e-177	1595
Prupe.1G519800	AT1G22360.1	Symbols: AtUGT85A2, UGT85A2 | UDP-glucosyl transferase 85A2 | chr1:7895068-7897527 REVERSE LENGTH=481	58.19	3.71e-168	1515
Prupe.1G519900	AT1G22360.1	Symbols: AtUGT85A2, UGT85A2 | UDP-glucosyl transferase 85A2 | chr1:7895068-7897527 REVERSE LENGTH=481	62.7	0	1658
Prupe.1G520000	AT1G22360.1	Symbols: AtUGT85A2, UGT85A2 | UDP-glucosyl transferase 85A2 | chr1:7895068-7897527 REVERSE LENGTH=481	62.31	0	1651
Prupe.1G520100	AT1G22360.1	Symbols: AtUGT85A2, UGT85A2 | UDP-glucosyl transferase 85A2 | chr1:7895068-7897527 REVERSE LENGTH=481	64.79	0	1762
Prupe.1G520200	AT1G22360.1	Symbols: AtUGT85A2, UGT85A2 | UDP-glucosyl transferase 85A2 | chr1:7895068-7897527 REVERSE LENGTH=481	64.69	0	1755
Prupe.1G520300	AT1G22360.1	Symbols: AtUGT85A2, UGT85A2 | UDP-glucosyl transferase 85A2 | chr1:7895068-7897527 REVERSE LENGTH=481	63.71	0	1697
Prupe.1G520400	AT1G22360.1	Symbols: AtUGT85A2, UGT85A2 | UDP-glucosyl transferase 85A2 | chr1:7895068-7897527 REVERSE LENGTH=481	64.73	0	1738
Prupe.1G520500	AT4G08950.1	Symbols: EXO | Phosphate-responsive 1 family protein | chr4:5740378-5741322 FORWARD LENGTH=314	48.73	1.43e-68	653
Prupe.1G520600	AT4G08950.1	Symbols: EXO | Phosphate-responsive 1 family protein | chr4:5740378-5741322 FORWARD LENGTH=314	69.6	6.56e-119	1088
Prupe.1G520700	AT4G08950.1	Symbols: EXO | Phosphate-responsive 1 family protein | chr4:5740378-5741322 FORWARD LENGTH=314	67.97	1.25e-114	1051
Prupe.1G530400	AT4G24550.2	Symbols: | Clathrin adaptor complexes medium subunit family protein | chr4:12675873-12678903 FORWARD LENGTH=451	85.58	0	2056
Prupe.1G530500	AT1G22800.1	Symbols: | S-adenosyl-L-methionine-dependent methyltransferases superfamily protein | chr1:8072020-8074039 FORWARD LENGTH=355	75.15	3.29e-145	1315
Prupe.1G530600	AT5G47530.1	Symbols: | Auxin-responsive family protein | chr5:19281471-19282870 FORWARD LENGTH=395	46.64	4.1e-93	867
Prupe.1G530700	AT4G33580.1	Symbols: ATBCA5, BCA5 | beta carbonic anhydrase 5 | chr4:16139406-16141363 FORWARD LENGTH=301	55.3	1.02e-81	767
Prupe.1G530800	AT3G56770.1	Symbols: | basic helix-loop-helix (bHLH) DNA-binding superfamily protein | chr3:21029202-21030618 REVERSE LENGTH=230	34.42	1.07e-23	265
Prupe.1G530900	No matched	unknown	--	--	--
Prupe.1G531000	AT2G01710.1	Symbols: | Chaperone DnaJ-domain superfamily protein | chr2:315836-316771 FORWARD LENGTH=311	45.78	6.86e-77	726
Prupe.1G531100	AT4G24540.1	Symbols: AGL24 | AGAMOUS-like 24 | chr4:12671160-12673645 REVERSE LENGTH=220	54.16	8.78e-48	475
Prupe.1G531200	No matched	unknown	--	--	--
Prupe.1G531300	AT4G24540.1	Symbols: AGL24 | AGAMOUS-like 24 | chr4:12671160-12673645 REVERSE LENGTH=220	78	1.96e-18	215
Prupe.1G531400	AT4G24540.1	Symbols: AGL24 | AGAMOUS-like 24 | chr4:12671160-12673645 REVERSE LENGTH=220	52.63	2.88e-45	451
Prupe.1G531500	AT4G24540.1	Symbols: AGL24 | AGAMOUS-like 24 | chr4:12671160-12673645 REVERSE LENGTH=220	68.33	5.69e-18	211
Prupe.1G531600	AT2G22540.1	Symbols: SVP, AGL22 | K-box region and MADS-box transcription factor family protein | chr2:9580417-9583603 FORWARD LENGTH=240	45.5	1.19e-34	360
Prupe.1G531700	AT2G22540.1	Symbols: SVP, AGL22 | K-box region and MADS-box transcription factor family protein | chr2:9580417-9583603 FORWARD LENGTH=240	58.28	6.18e-51	500
Prupe.1G531800	AT4G24530.1	Symbols: | O-fucosyltransferase family protein | chr4:12667424-12669713 REVERSE LENGTH=519	75.73	0	2114
Prupe.1G531900	AT1G58200.2	Symbols: MSL3 | MSCS-like 3 | chr1:21548370-21552488 REVERSE LENGTH=678	50.58	0	1642
Prupe.1G532000	AT5G60930.1	Symbols: | P-loop containing nucleoside triphosphate hydrolases superfamily protein | chr5:24515398-24522511 REVERSE LENGTH=1294	70.64	0	3504
Prupe.1G532300	AT4G38060.2	Symbols: | unknown protein; BEST Arabidopsis thaliana protein match is: unknown protein (TAIR:AT5G65480.1); Has 35333 Blast hits to 34131 proteins in 2444 species: Archae - 798; Bacteria - 22429; Metazoa - 974; Fungi - 991; Plants - 531; Viruses - 0; Other Eukaryotes - 9610 (source: NCBI BLink). | chr4:17873709-17874379 REVERSE LENGTH=136	50.64	1.07e-15	194
Prupe.1G532400	AT1G58210.1	Symbols: EMB1674 | kinase interacting family protein | chr1:21553621-21558056 FORWARD LENGTH=1246	46.23	0	1884
Prupe.1G532500	AT2G37230.1	Symbols: | Tetratricopeptide repeat (TPR)-like superfamily protein | chr2:15637177-15639450 REVERSE LENGTH=757	64.49	0	2546
Prupe.1G532600	AT1G09710.2	Symbols: | Homeodomain-like superfamily protein | chr1:3141119-3144232 FORWARD LENGTH=650	48.46	4.32e-67	645
Prupe.1G532700	AT1G09710.1	Symbols: | Homeodomain-like superfamily protein | chr1:3141119-3144232 FORWARD LENGTH=610	52.85	9.33e-75	710
Prupe.1G532800	AT4G24520.1	Symbols: ATR1, AR1 | P450 reductase 1 | chr4:12663065-12667066 REVERSE LENGTH=692	65.97	0	2498
Prupe.1G532900	AT5G50960.1	Symbols: NBP35, ATNBP35 | nucleotide binding protein 35 | chr5:20734267-20735824 FORWARD LENGTH=350	82.21	5.16e-168	1513
Prupe.1G533000	AT4G24510.1	Symbols: CER2, VC2, VC-2 | HXXXD-type acyl-transferase family protein | chr4:12660929-12662537 FORWARD LENGTH=421	41.95	5.01e-86	806
Prupe.1G533100	AT4G30200.3	Symbols: VEL1, VIL2 | vernalization5/VIN3-like | chr4:14786852-14790070 REVERSE LENGTH=702	34.84	1.31e-96	899
Prupe.1G533200	AT4G24500.2	Symbols: | hydroxyproline-rich glycoprotein family protein | chr4:12658732-12660211 FORWARD LENGTH=290	43.9	1.55e-10	155
Prupe.1G533300	AT1G09700.1	Symbols: HYL1, DRB1 | dsRNA-binding domain-like superfamily protein | chr1:3137960-3140118 REVERSE LENGTH=419	62.25	8.44e-68	650
Prupe.1G533400	AT4G24490.2	Symbols: | RAB geranylgeranyl transferase alpha subunit 1 | chr4:12655330-12658103 REVERSE LENGTH=678	48.28	4.91e-180	1619
Prupe.1G533500	AT1G58225.1	Symbols: | unknown protein; FUNCTIONS IN: molecular_function unknown; INVOLVED IN: biological_process unknown; LOCATED IN: endomembrane system; Has 4 Blast hits to 4 proteins in 2 species: Archae - 0; Bacteria - 0; Metazoa - 0; Fungi - 0; Plants - 4; Viruses - 0; Other Eukaryotes - 0 (source: NCBI BLink). | chr1:21564205-21564995 FORWARD LENGTH=143	39.24	2.36e-09	136
Prupe.1G533600	AT5G48670.1	Symbols: FEM111, AGL80 | AGAMOUS-like 80 | chr5:19738825-19739790 REVERSE LENGTH=321	49.28	2.04e-30	322
Prupe.1G533700	AT5G48670.1	Symbols: FEM111, AGL80 | AGAMOUS-like 80 | chr5:19738825-19739790 REVERSE LENGTH=321	67.3	3.78e-52	511
Prupe.1G533800	AT5G65520.1	Symbols: | Tetratricopeptide repeat (TPR)-like superfamily protein | chr5:26189876-26190496 REVERSE LENGTH=206	36.36	1.61e-29	315
Prupe.1G533900	AT4G24480.1	Symbols: | Protein kinase superfamily protein | chr4:12650410-12654755 FORWARD LENGTH=956	53.38	0	2538
Prupe.1G534000	AT1G58230.1	Symbols: | binding | chr1:21566331-21578865 FORWARD LENGTH=2604	65.03	0	8882
Prupe.1G534100	No matched	unknown	--	--	--
Prupe.1G534200	AT5G49690.1	Symbols: | UDP-Glycosyltransferase superfamily protein | chr5:20189968-20191350 REVERSE LENGTH=460	53.23	4.53e-142	1290
Prupe.1G534300	AT4G24470.2	Symbols: ZIM, GATA25 | GATA-type zinc finger protein with TIFY domain | chr4:12645785-12647734 FORWARD LENGTH=309	56.25	2.91e-69	660
Prupe.1G534400	AT3G21175.2	Symbols: ZML1, GATA24 | ZIM-like 1 | chr3:7422832-7424598 FORWARD LENGTH=295	64.67	2.99e-61	591
Prupe.1G534500	AT2G27410.1	Symbols: | Domain of unknown function (DUF313) | chr2:11724646-11725419 REVERSE LENGTH=257	35.76	9.8e-16	199
Prupe.1G534600	AT2G26710.1	Symbols: BAS1, CYP734A1, CYP72B1 | Cytochrome P450 superfamily protein | chr2:11380700-11383413 FORWARD LENGTH=520	36.73	3.74e-103	955
Prupe.1G534700	AT4G25740.1	Symbols: | RNA binding Plectin/S10 domain-containing protein | chr4:13107488-13108751 REVERSE LENGTH=177	64	2.01e-46	460
Prupe.1G535000	AT1G70320.1	Symbols: UPL2 | ubiquitin-protein ligase 2 | chr1:26488745-26501281 REVERSE LENGTH=3658	34.92	0	2951
Prupe.1G535100	AT2G22610.2	Symbols: | Di-glucose binding protein with Kinesin motor domain | chr2:9599550-9604626 FORWARD LENGTH=1062	53.5	0	2716
Prupe.1G535200	AT1G74520.1	Symbols: ATHVA22A, HVA22A | HVA22 homologue A | chr1:28008109-28009156 REVERSE LENGTH=177	39.21	5.36e-23	263
Prupe.1G535300	AT4G24460.2	Symbols: CLT2 | CRT (chloroquine-resistance transporter)-like transporter 2 | chr4:12642888-12645310 FORWARD LENGTH=431	55.93	6.81e-95	882
Prupe.1G535400	AT1G07840.1	Symbols: | Sas10/Utp3/C1D family | chr1:2424603-2426425 FORWARD LENGTH=312	56.35	1.93e-82	774
Prupe.1G535500	AT1G08410.1	Symbols: | P-loop containing nucleoside triphosphate hydrolases superfamily protein | chr1:2646307-2649106 FORWARD LENGTH=589	66.83	0	1997
Prupe.1G535600	AT5G07200.1	Symbols: YAP169, GA20OX3, ATGA20OX3 | gibberellin 20-oxidase 3 | chr5:2243835-2245157 REVERSE LENGTH=380	51.25	1.12e-107	992
Prupe.1G535700	AT1G58250.1	Symbols: SAB | Golgi-body localisation protein domain ;RNA pol II promoter Fmp27 protein domain | chr1:21587317-21601373 REVERSE LENGTH=2607	64.16	0	8854
Prupe.1G535800	No matched	unknown	--	--	--
Prupe.1G535900	AT5G07200.1	Symbols: YAP169, GA20OX3, ATGA20OX3 | gibberellin 20-oxidase 3 | chr5:2243835-2245157 REVERSE LENGTH=380	50.16	5.07e-90	839
Prupe.1G536000	AT5G44510.1	Symbols: TAO1 | target of AVRB operation1 | chr5:17929673-17934188 REVERSE LENGTH=1187	42.35	9.83e-28	297
Prupe.1G536100	AT4G24450.1	Symbols: GWD3, PWD, ATGWD2 | phosphoglucan, water dikinase | chr4:12635761-12642631 FORWARD LENGTH=1278	60.12	0	4142
Prupe.1G536200	AT1G30040.2	Symbols: ATGA2OX2, GA2OX2 | gibberellin 2-oxidase | chr1:10537769-10538781 FORWARD LENGTH=268	54.71	3.54e-28	300
Prupe.1G536300	AT4G24440.2	Symbols: | transcription initiation factor IIA gamma chain / TFIIA-gamma (TFIIA-S) | chr4:12633460-12634553 FORWARD LENGTH=106	91.5	3.54e-54	523
Prupe.1G536400	No matched	unknown	--	--	--
Prupe.1G536500	AT2G38465.1	Symbols: | unknown protein; FUNCTIONS IN: molecular_function unknown; INVOLVED IN: biological_process unknown; LOCATED IN: plasma membrane; EXPRESSED IN: 21 plant structures; EXPRESSED DURING: 11 growth stages; Has 16 Blast hits to 16 proteins in 8 species: Archae - 0; Bacteria - 0; Metazoa - 0; Fungi - 0; Plants - 16; Viruses - 0; Other Eukaryotes - 0 (source: NCBI BLink). | chr2:16106393-161068…	61.19	2.6e-17	205
Prupe.1G536600	AT1G09890.1	Symbols: | Rhamnogalacturonate lyase family protein | chr1:3214237-3217386 REVERSE LENGTH=617	68.58	0	2353
Prupe.1G543900	AT5G42250.1	Symbols: | Zinc-binding alcohol dehydrogenase family protein | chr5:16894087-16897450 FORWARD LENGTH=390	70.86	6.83e-160	1443
Prupe.1G544000	AT1G10020.1	Symbols: | Protein of unknown function (DUF1005) | chr1:3269939-3271732 REVERSE LENGTH=461	69.21	5.81e-172	1547
Prupe.1G544100	AT2G22795.1	Symbols: | unknown protein; BEST Arabidopsis thaliana protein match is: unknown protein (TAIR:AT4G37820.1); Has 799854 Blast hits to 188815 proteins in 4452 species: Archae - 4529; Bacteria - 144236; Metazoa - 287749; Fungi - 87083; Plants - 43826; Viruses - 3662; Other Eukaryotes - 228769 (source: NCBI BLink). | chr2:9697380-9699584 REVERSE LENGTH=734	58.66	1.44e-20	241
Prupe.1G544200	AT1G71440.1	Symbols: PFI, TFC E | tubulin folding cofactor E / Pfifferling (PFI) | chr1:26921271-26924373 REVERSE LENGTH=531	61.89	0	1665
Prupe.1G544300	AT4G10050.1	Symbols: | esterase/lipase/thioesterase family protein | chr4:6284620-6287186 REVERSE LENGTH=350	78.32	1.01e-160	1449
Prupe.1G544400	AT4G10040.1	Symbols: CYTC-2 | cytochrome c-2 | chr4:6277083-6278281 FORWARD LENGTH=112	93.75	5.69e-59	564
Prupe.1G544500	AT3G04760.1	Symbols: | Pentatricopeptide repeat (PPR-like) superfamily protein | chr3:1303884-1305692 REVERSE LENGTH=602	27.52	5.13e-20	238
Prupe.1G544600	No matched	unknown	--	--	--
Prupe.1G544700	AT5G67630.1	Symbols: | P-loop containing nucleoside triphosphate hydrolases superfamily protein | chr5:26967535-26969306 REVERSE LENGTH=469	81.83	0	2020
Prupe.1G544800	No matched	unknown	--	--	--
Prupe.1G544900	AT3G26050.1	Symbols: | TPX2 (targeting protein for Xklp2) protein family | chr3:9521907-9524241 FORWARD LENGTH=533	43.33	6.6e-14	184
Prupe.1G545000	AT3G14470.1	Symbols: | NB-ARC domain-containing disease resistance protein | chr3:4857940-4861104 FORWARD LENGTH=1054	31.79	2.43e-97	907
Prupe.1G545100	AT3G14460.1	Symbols: | LRR and NB-ARC domains-containing disease resistance protein | chr3:4851990-4856264 REVERSE LENGTH=1424	27.34	1.61e-11	162
Prupe.1G545200	AT3G14470.1	Symbols: | NB-ARC domain-containing disease resistance protein | chr3:4857940-4861104 FORWARD LENGTH=1054	31.93	2.52e-103	959
Prupe.1G547400	AT1G33811.1	Symbols: | GDSL-like Lipase/Acylhydrolase superfamily protein | chr1:12267918-12269690 FORWARD LENGTH=370	72.49	7.37e-151	1364
Prupe.1G547500	AT3G16520.3	Symbols: UGT88A1 | UDP-glucosyl transferase 88A1 | chr3:5619355-5620833 REVERSE LENGTH=462	46.69	1.2e-105	976
Prupe.1G547600	AT1G71691.2	Symbols: | GDSL-like Lipase/Acylhydrolase superfamily protein | chr1:26949395-26951480 REVERSE LENGTH=384	68.16	1.72e-130	1189
Prupe.1G547700	AT3G16520.3	Symbols: UGT88A1 | UDP-glucosyl transferase 88A1 | chr3:5619355-5620833 REVERSE LENGTH=462	40.76	1.2e-71	682
Prupe.1G547800	AT3G16520.3	Symbols: UGT88A1 | UDP-glucosyl transferase 88A1 | chr3:5619355-5620833 REVERSE LENGTH=462	46.04	2.63e-102	947
Prupe.1G547900	AT1G73720.1	Symbols: SMU1 | transducin family protein / WD-40 repeat family protein | chr1:27725059-27729722 FORWARD LENGTH=511	85.68	0	2432
Prupe.1G548000	AT1G71692.1	Symbols: AGL12, XAL1 | AGAMOUS-like 12 | chr1:26952903-26954939 REVERSE LENGTH=211	61.32	4.17e-63	604
Prupe.1G548100	AT2G47010.2	Symbols: | unknown protein; FUNCTIONS IN: molecular_function unknown; INVOLVED IN: biological_process unknown; LOCATED IN: endomembrane system; EXPRESSED IN: 17 plant structures; EXPRESSED DURING: 10 growth stages; BEST Arabidopsis thaliana protein match is: unknown protein (TAIR:AT1G17030.1); Has 72 Blast hits to 72 proteins in 13 species: Archae - 0; Bacteria - 0; Metazoa - 0; Fungi - 0; Plants…	58.48	1.29e-170	1536
Prupe.1G548200	AT1G06720.1	Symbols: | P-loop containing nucleoside triphosphate hydrolases superfamily protein | chr1:2060615-2067281 REVERSE LENGTH=1147	54.23	0	3113
Prupe.1G587400	AT2G02410.1	Symbols: | unknown protein; CONTAINS InterPro DOMAIN/s: Protein of unknown function DUF901 (InterPro:IPR010298); Has 1151 Blast hits to 1151 proteins in 597 species: Archae - 0; Bacteria - 1105; Metazoa - 0; Fungi - 0; Plants - 42; Viruses - 0; Other Eukaryotes - 4 (source: NCBI BLink). | chr2:632713-634613 FORWARD LENGTH=308	74.6	4.22e-105	969
Prupe.1G587500	AT2G02400.1	Symbols: | NAD(P)-binding Rossmann-fold superfamily protein | chr2:631413-632449 REVERSE LENGTH=318	66.54	2.65e-111	1022
Prupe.1G587600	AT5G49800.1	Symbols: | Polyketide cyclase/dehydrase and lipid transport superfamily protein | chr5:20234771-20236135 REVERSE LENGTH=242	70.37	3.28e-97	900
Prupe.1G587700	AT2G02390.1	Symbols: ATGSTZ1, GST18, GSTZ1 | glutathione S-transferase zeta 1 | chr2:629015-630955 FORWARD LENGTH=221	62.61	3.68e-79	743
Prupe.1G587800	AT5G49740.1	Symbols: ATFRO7, FRO7 | ferric reduction oxidase 7 | chr5:20205549-20208628 REVERSE LENGTH=747	59.91	0	2256
Prupe.1G587900	AT5G49720.1	Symbols: ATGH9A1, TSD1, DEC, KOR, RSW2, IRX2, KOR1, GH9A1 | glycosyl hydrolase 9A1 | chr5:20197765-20200168 REVERSE LENGTH=621	78.12	0	2477
Prupe.1G588000	AT4G24250.1	Symbols: MLO13, ATMLO13 | Seven transmembrane MLO family protein | chr4:12575008-12577517 REVERSE LENGTH=478	55.5	2.81e-143	1300
Prupe.1G588100	AT2G02370.2	Symbols: | SNARE associated Golgi protein family | chr2:621841-623084 FORWARD LENGTH=320	61.61	2.29e-105	972
Prupe.1G588200	AT1G55460.1	Symbols: | DNA/RNA-binding protein Kin17, conserved region | chr1:20707567-20708802 FORWARD LENGTH=411	64.14	1.15e-134	1225
Prupe.1G588300	AT1G73350.2	Symbols: | unknown protein; FUNCTIONS IN: molecular_function unknown; INVOLVED IN: biological_process unknown; EXPRESSED IN: 25 plant structures; EXPRESSED DURING: 15 growth stages; Has 50 Blast hits to 50 proteins in 20 species: Archae - 0; Bacteria - 0; Metazoa - 7; Fungi - 3; Plants - 36; Viruses - 0; Other Eukaryotes - 4 (source: NCBI BLink). | chr1:27575683-27577126 REVERSE LENGTH=210	50.47	4.97e-45	450
Prupe.2G016400	AT5G67080.1	Symbols: MAPKKK19 | mitogen-activated protein kinase kinase kinase 19 | chr5:26772726-26773760 FORWARD LENGTH=344	55.55	7.47e-10	142
Prupe.2G016500	AT3G54070.1	Symbols: | Ankyrin repeat family protein | chr3:20021330-20023603 REVERSE LENGTH=574	29.77	1.13e-43	441
Prupe.2G016600	AT3G08020.1	Symbols: | PHD finger family protein | chr3:2557753-2561534 REVERSE LENGTH=779	48.41	0	1937
Prupe.2G016700	AT3G52080.1	Symbols: chx28 | cation/hydrogen exchanger 28 | chr3:19315090-19317735 FORWARD LENGTH=801	52.7	0	2072
Prupe.2G016800	AT5G21080.1	Symbols: | Uncharacterized protein | chr5:7158035-7162906 REVERSE LENGTH=1025	58.71	0	3041
Prupe.2G016900	AT1G08460.1	Symbols: HDA08, HDA8, ATHDA8 | histone deacetylase 8 | chr1:2672527-2674469 FORWARD LENGTH=377	59.25	2.99e-23	256
Prupe.2G017000	AT4G14330.1	Symbols: | P-loop containing nucleoside triphosphate hydrolases superfamily protein | chr4:8244228-8247286 FORWARD LENGTH=869	82.45	6.85e-24	262
Prupe.2G017100	AT3G21640.1	Symbols: TWD1, UCU2, FKBP42, ATFKBP42 | FKBP-type peptidyl-prolyl cis-trans isomerase family protein | chr3:7619025-7621097 REVERSE LENGTH=365	75.41	3.02e-161	1454
Prupe.2G017200	AT3G52070.1	Symbols: | unknown protein; FUNCTIONS IN: molecular_function unknown; INVOLVED IN: biological_process unknown; LOCATED IN: chloroplast; EXPRESSED IN: 22 plant structures; EXPRESSED DURING: 13 growth stages; Has 23 Blast hits to 23 proteins in 10 species: Archae - 0; Bacteria - 0; Metazoa - 0; Fungi - 0; Plants - 23; Viruses - 0; Other Eukaryotes - 0 (source: NCBI BLink). | chr3:19312753-19313097 …	44.44	3.63e-13	169
Prupe.2G017300	AT3G63500.2	Symbols: | Protein of unknown function (DUF1423) | chr3:23446331-23449991 REVERSE LENGTH=1162	49.55	0	1727
Prupe.2G017400	No matched	unknown	--	--	--
Prupe.2G017500	AT3G23890.1	Symbols: TOPII, ATTOPII | topoisomerase II | chr3:8624931-8631106 FORWARD LENGTH=1473	70.8	0	4414
Prupe.2G017600	AT2G45550.1	Symbols: CYP76C4 | cytochrome P450, family 76, subfamily C, polypeptide 4 | chr2:18773541-18775654 REVERSE LENGTH=511	39.39	7.47e-75	710
Prupe.2G017700	AT5G09680.2	Symbols: RLF | reduced lateral root formation | chr5:2999362-3000185 REVERSE LENGTH=211	60.28	2.07e-68	651
Prupe.2G017800	AT3G08030.1	Symbols: | Protein of unknown function, DUF642 | chr3:2564191-2565819 FORWARD LENGTH=365	71.76	5.56e-144	1305
Prupe.2G017900	No matched	unknown	--	--	--
Prupe.2G019000	AT5G09680.2	Symbols: RLF | reduced lateral root formation | chr5:2999362-3000185 REVERSE LENGTH=211	60.55	3.06e-68	649
Prupe.2G019100	AT2G45550.1	Symbols: CYP76C4 | cytochrome P450, family 76, subfamily C, polypeptide 4 | chr2:18773541-18775654 REVERSE LENGTH=511	47.16	1.88e-132	1207
Prupe.2G019200	AT5G13710.2	Symbols: SMT1, CPH | sterol methyltransferase 1 | chr5:4424048-4426866 REVERSE LENGTH=336	86.26	4.33e-177	1590
Prupe.2G019300	AT3G01380.1	Symbols: | transferases;sulfuric ester hydrolases;catalytics;transferases | chr3:144288-149828 REVERSE LENGTH=993	66.93	0	2154
Prupe.2G019400	No matched	unknown	--	--	--
Prupe.2G019500	AT5G14930.2	Symbols: SAG101 | senescence-associated gene 101 | chr5:4828754-4830769 FORWARD LENGTH=537	34.7	6.26e-85	798
Prupe.2G019600	AT1G35530.1	Symbols: | DEAD/DEAH box RNA helicase family protein | chr1:13089994-13097078 FORWARD LENGTH=1324	35	2.37e-58	568
Prupe.2G019700	No matched	unknown	--	--	--
Prupe.2G019800	AT3G57450.1	Symbols: | unknown protein; Has 65 Blast hits to 65 proteins in 11 species: Archae - 0; Bacteria - 0; Metazoa - 0; Fungi - 0; Plants - 65; Viruses - 0; Other Eukaryotes - 0 (source: NCBI BLink). | chr3:21262028-21262318 FORWARD LENGTH=96	65.78	1.38e-09	138
Prupe.2G019900	AT3G53170.1	Symbols: | Tetratricopeptide repeat (TPR)-like superfamily protein | chr3:19704600-19706417 REVERSE LENGTH=499	68.17	5.12e-177	1591
Prupe.2G020000	No matched	unknown	--	--	--
Prupe.2G020100	AT5G13700.1	Symbols: ATPAO1, APAO, PAO1 | polyamine oxidase 1 | chr5:4420222-4422974 REVERSE LENGTH=472	74.5	0	1796
Prupe.2G135200	AT3G60520.1	Symbols: | unknown protein; BEST Arabidopsis thaliana protein match is: unknown protein (TAIR:AT1G02070.1); Has 107 Blast hits to 107 proteins in 14 species: Archae - 0; Bacteria - 0; Metazoa - 0; Fungi - 0; Plants - 107; Viruses - 0; Other Eukaryotes - 0 (source: NCBI BLink). | chr3:22361751-22362467 REVERSE LENGTH=129	45.07	3.6e-25	274
Prupe.2G135300	AT4G00030.1	Symbols: | Plastid-lipid associated protein PAP / fibrillin family protein | chr4:13565-14366 FORWARD LENGTH=212	64.73	2.79e-76	718
Prupe.2G135400	AT3G60530.1	Symbols: GATA4 | GATA transcription factor 4 | chr3:22373348-22374147 FORWARD LENGTH=240	55.93	2.04e-45	453
Prupe.2G135500	AT5G36930.1	Symbols: | Disease resistance protein (TIR-NBS-LRR class) family | chr5:14567771-14571907 REVERSE LENGTH=1188	37.46	2.96e-57	558
Prupe.2G135600	AT5G36930.1	Symbols: | Disease resistance protein (TIR-NBS-LRR class) family | chr5:14567771-14571907 REVERSE LENGTH=1188	39.89	2.71e-64	619
Prupe.2G135700	AT5G36930.2	Symbols: | Disease resistance protein (TIR-NBS-LRR class) family | chr5:14567771-14571916 REVERSE LENGTH=1191	37.31	6.35e-159	1438
Prupe.2G135800	AT2G45060.1	Symbols: | Uncharacterised conserved protein UCP022280 | chr2:18584674-18586688 REVERSE LENGTH=272	61.13	1.2e-83	783
Prupe.2G135900	AT1G02080.2	Symbols: | transcription regulators | chr1:373694-386682 FORWARD LENGTH=2377	63.47	0	7804
Prupe.2G136000	No matched	unknown	--	--	--
Prupe.2G136100	AT3G60540.2	Symbols: | Preprotein translocase Sec, Sec61-beta subunit protein | chr3:22375132-22375377 REVERSE LENGTH=81	93.18	2e-18	216
Prupe.2G136200	AT5G51380.1	Symbols: | RNI-like superfamily protein | chr5:20875945-20877779 FORWARD LENGTH=479	56.04	8.83e-136	1236
Prupe.2G136300	AT4G00050.1	Symbols: UNE10 | basic helix-loop-helix (bHLH) DNA-binding superfamily protein | chr4:17863-19848 FORWARD LENGTH=399	42.27	3.41e-77	730
Prupe.2G186100	AT3G61680.1	Symbols: | alpha/beta-Hydrolases superfamily protein | chr3:22824630-22826926 FORWARD LENGTH=649	48.57	8.19e-174	1565
Prupe.2G186200	AT3G61690.1	Symbols: | nucleotidyltransferases | chr3:22828349-22833477 FORWARD LENGTH=1303	54.71	0	3422
Prupe.2G186300	No matched	unknown	--	--	--
Prupe.2G186400	No matched	unknown	--	--	--
Prupe.2G186500	AT5G63630.1	Symbols: | P-loop containing nucleoside triphosphate hydrolases superfamily protein | chr5:25472598-25476402 REVERSE LENGTH=788	74.86	0	2188
Prupe.2G186600	AT2G46420.1	Symbols: | Plant protein 1589 of unknown function | chr2:19054891-19056830 FORWARD LENGTH=363	69.75	2.74e-140	1273
Prupe.2G186700	AT5G53130.1	Symbols: CNGC1, ATCNGC1 | cyclic nucleotide gated channel 1 | chr5:21537830-21540490 REVERSE LENGTH=716	65.8	0	2363
Prupe.2G186800	AT5G62050.1	Symbols: OXA1, ATOXA1, OXA1AT | homolog of yeast oxidase assembly 1 (OXA1) | chr5:24924062-24926758 REVERSE LENGTH=429	75	1.08e-42	427
Prupe.2G186900	AT5G53130.1	Symbols: CNGC1, ATCNGC1 | cyclic nucleotide gated channel 1 | chr5:21537830-21540490 REVERSE LENGTH=716	64.59	0	2391
Prupe.2G187000	AT2G46470.1	Symbols: OXA1L | inner membrane protein OXA1-like | chr2:19072659-19074948 FORWARD LENGTH=431	46.91	7.06e-106	977
Prupe.2G187100	AT5G59320.1	Symbols: LTP3 | lipid transfer protein 3 | chr5:23929051-23929492 FORWARD LENGTH=115	40.9	1.98e-12	163
Prupe.2G187200	AT3G61710.1	Symbols: ATATG6, ATG6, BECLIN1, AtBECLIN1 | AUTOPHAGY 6 | chr3:22839477-22842253 REVERSE LENGTH=517	69.92	0	1841
Prupe.2G187300	AT4G01000.1	Symbols: | Ubiquitin-like superfamily protein | chr4:432186-433727 REVERSE LENGTH=415	35.61	4.5e-57	557
Prupe.2G187400	AT2G46495.1	Symbols: | RING/U-box superfamily protein | chr2:19084134-19085704 REVERSE LENGTH=372	49.43	4.73e-87	814
Prupe.2G187500	AT5G36000.1	Symbols: | BEST Arabidopsis thaliana protein match is: reduced male fertility (TAIR:AT3G61730.1); Has 1807 Blast hits to 1807 proteins in 277 species: Archae - 0; Bacteria - 0; Metazoa - 736; Fungi - 347; Plants - 385; Viruses - 0; Other Eukaryotes - 339 (source: NCBI BLink). | chr5:14139996-14141892 FORWARD LENGTH=355	58.5	4.8e-105	969
Prupe.2G187600	AT3G61740.2	Symbols: SDG14, ATX3 | SET domain protein 14 | chr3:22851133-22856548 REVERSE LENGTH=982	59.85	0	2997
Prupe.2G187700	AT4G00980.1	Symbols: | zinc knuckle (CCHC-type) family protein | chr4:422732-424580 REVERSE LENGTH=488	39.17	4.41e-27	295
Prupe.2G187800	AT4G00980.1	Symbols: | zinc knuckle (CCHC-type) family protein | chr4:422732-424580 REVERSE LENGTH=488	39.39	1.93e-38	394
Prupe.2G187900	No matched	unknown	--	--	--
Prupe.2G188000	AT1G01320.1	Symbols: | Tetratricopeptide repeat (TPR)-like superfamily protein | chr1:121582-130099 REVERSE LENGTH=1797	58.3	0	5265
Prupe.2G188100	No matched	unknown	--	--	--
Prupe.2G188200	AT3G61750.1	Symbols: | Cytochrome b561/ferric reductase transmembrane with DOMON related domain | chr3:22857897-22859254 REVERSE LENGTH=398	59.31	6.43e-112	1029
Prupe.2G188300	AT2G45360.1	Symbols: | Protein of unknown function (DUF1442) | chr2:18698619-18699360 FORWARD LENGTH=215	33.62	4.49e-22	253
Prupe.2G188400	AT5G53390.1	Symbols: | O-acyltransferase (WSD1-like) family protein | chr5:21656951-21659207 REVERSE LENGTH=486	52.91	6.37e-155	1401
Prupe.2G188500	AT5G42080.1	Symbols: ADL1, ADL1A, AG68, DRP1A, RSW9, DL1 | dynamin-like protein | chr5:16820661-16824536 REVERSE LENGTH=610	81.47	0	2735
Prupe.2G191600	AT1G11390.1	Symbols: | Protein kinase superfamily protein | chr1:3834762-3837305 REVERSE LENGTH=624	57.62	4.39e-33	342
Prupe.2G191700	AT4G00980.1	Symbols: | zinc knuckle (CCHC-type) family protein | chr4:422732-424580 REVERSE LENGTH=488	40.93	3.95e-36	372
Prupe.2G191800	No matched	unknown	--	--	--
Prupe.2G191900	AT2G46570.1	Symbols: LAC6 | laccase 6 | chr2:19126872-19129069 FORWARD LENGTH=569	68.73	0	2200
Prupe.2G192000	AT2G46580.1	Symbols: | Pyridoxamine 5&apos;-phosphate oxidase family protein | chr2:19129409-19130513 REVERSE LENGTH=198	66.83	1.73e-79	745
Prupe.2G192100	AT1G22640.1	Symbols: ATMYB3, MYB3 | myb domain protein 3 | chr1:8006289-8007219 FORWARD LENGTH=257	69.4	1.87e-55	540
Prupe.2G192200	AT1G32740.1	Symbols: | SBP (S-ribonuclease binding protein) family protein | chr1:11844883-11846082 FORWARD LENGTH=312	51.51	3.04e-09	137
Prupe.2G192300	AT2G46590.2	Symbols: DAG2 | Dof-type zinc finger DNA-binding family protein | chr2:19133166-19134905 FORWARD LENGTH=369	41.96	7.94e-45	449
Prupe.2G192400	AT1G01230.1	Symbols: | ORMDL family protein | chr1:97620-99046 FORWARD LENGTH=157	85.35	2.55e-79	742
Prupe.2G192500	AT4G00910.1	Symbols: | Aluminium activated malate transporter family protein | chr4:389370-391287 REVERSE LENGTH=497	47.58	8.86e-119	1089
Prupe.2G192600	AT1G01225.1	Symbols: | NC domain-containing protein-related | chr1:96064-97242 FORWARD LENGTH=260	70.11	1.01e-98	913
Prupe.2G192700	AT1G01220.1	Symbols: FKGP, AtFKGP | L-fucokinase/GDP-L-fucose pyrophosphorylase | chr1:91750-95552 FORWARD LENGTH=1055	70.02	0	3985
Prupe.2G192800	AT3G18750.3	Symbols: WNK6 | with no lysine (K) kinase 6 | chr3:6454307-6456830 REVERSE LENGTH=567	62.72	5.49e-157	1420
Prupe.2G192900	AT1G01210.1	Symbols: | DNA-directed RNA polymerase, subunit M, archaeal | chr1:88977-89529 FORWARD LENGTH=106	53.27	4.41e-29	306
Prupe.2G193000	AT4G27745.1	Symbols: | Yippee family putative zinc-binding protein | chr4:13840530-13841279 FORWARD LENGTH=106	65.09	1.4e-36	371
Prupe.2G193100	AT2G46600.1	Symbols: | Calcium-binding EF-hand family protein | chr2:19136070-19136477 FORWARD LENGTH=135	77.39	3.13e-46	455
Prupe.2G193200	AT3G61860.1	Symbols: ATRSP31, RSP31, At-RS31, RS31 | RNA-binding (RRM/RBD/RNP motifs) family protein | chr3:22900311-22902159 REVERSE LENGTH=264	73.77	5e-92	855
Prupe.2G193300	AT4G00900.1	Symbols: ECA2, ATECA2 | ER-type Ca2+-ATPase 2 | chr4:382690-386226 REVERSE LENGTH=1054	75.64	0	4219
Prupe.2G193400	AT1G76390.2	Symbols: | ARM repeat superfamily protein | chr1:28655914-28658531 FORWARD LENGTH=811	28.33	1.42e-57	564
Prupe.2G193500	AT4G00895.1	Symbols: | ATPase, F1 complex, OSCP/delta subunit protein | chr4:381823-382398 FORWARD LENGTH=191	38.46	2.76e-14	184
Prupe.2G193600	AT1G01200.1	Symbols: ATRABA3, ATRAB-A3, RABA3 | RAB GTPase homolog A3 | chr1:86715-88145 REVERSE LENGTH=237	71.36	1.04e-93	869
Prupe.2G193700	AT2G46620.1	Symbols: | P-loop containing nucleoside triphosphate hydrolases superfamily protein | chr2:19139071-19140546 REVERSE LENGTH=491	62.02	1.36e-174	1570
Prupe.2G193800	AT3G61870.1	Symbols: | unknown protein; FUNCTIONS IN: molecular_function unknown; INVOLVED IN: biological_process unknown; LOCATED IN: chloroplast, chloroplast inner membrane, chloroplast envelope; EXPRESSED IN: 23 plant structures; EXPRESSED DURING: 14 growth stages; Has 200 Blast hits to 200 proteins in 73 species: Archae - 0; Bacteria - 112; Metazoa - 0; Fungi - 0; Plants - 53; Viruses - 0; Other Eukaryot…	62.56	3.51e-70	667
Prupe.2G193900	AT2G46630.1	Symbols: | unknown protein; LOCATED IN: chloroplast; EXPRESSED IN: 22 plant structures; EXPRESSED DURING: 13 growth stages; Has 110095 Blast hits to 59224 proteins in 2216 species: Archae - 177; Bacteria - 15429; Metazoa - 38345; Fungi - 18843; Plants - 13341; Viruses - 3084; Other Eukaryotes - 20876 (source: NCBI BLink). | chr2:19145529-19146713 FORWARD LENGTH=394	37.97	9.88e-17	209
Prupe.2G213500	AT5G13570.1	Symbols: DCP2, TDT, ATDCP2 | decapping 2 | chr5:4367532-4369992 FORWARD LENGTH=373	64.34	1.92e-130	1188
Prupe.2G213600	AT3G54820.1	Symbols: PIP2D, PIP2;5 | plasma membrane intrinsic protein 2;5 | chr3:20302117-20303738 FORWARD LENGTH=286	80.83	3.11e-133	1211
Prupe.2G213700	No matched	unknown	--	--	--
Prupe.2G213800	No matched	unknown	--	--	--
Prupe.2G213900	AT5G19290.1	Symbols: | alpha/beta-Hydrolases superfamily protein | chr5:6494113-6495105 FORWARD LENGTH=330	65.92	5.12e-125	1141
Prupe.2G214000	AT5G14990.1	Symbols: | BEST Arabidopsis thaliana protein match is: myosin heavy chain-related (TAIR:AT2G34730.1); Has 8284 Blast hits to 6001 proteins in 578 species: Archae - 107; Bacteria - 678; Metazoa - 3983; Fungi - 607; Plants - 315; Viruses - 16; Other Eukaryotes - 2578 (source: NCBI BLink). | chr5:4850764-4853003 FORWARD LENGTH=666	35.78	7.79e-62	601
Prupe.2G214100	No matched	unknown	--	--	--
Prupe.2G214200	AT5G19500.1	Symbols: | Tryptophan/tyrosine permease | chr5:6579019-6581699 FORWARD LENGTH=505	29.44	4.67e-33	350
Prupe.2G214300	AT3G54950.1	Symbols: PLP7, PLA IIIA | patatin-like protein 6 | chr3:20359076-20360774 REVERSE LENGTH=488	64.06	5.07e-165	1488
Prupe.2G214400	AT1G48850.1	Symbols: EMB1144 | chorismate synthase, putative / 5-enolpyruvylshikimate-3-phosphate phospholyase, putative | chr1:18065154-18067956 REVERSE LENGTH=436	75.05	0	1743
Prupe.2G214500	AT2G28880.1	Symbols: emb1997, ADCS | para-aminobenzoate (PABA) synthase family protein | chr2:12398937-12403108 REVERSE LENGTH=919	62.71	0	2661
Prupe.2G214600	AT1G16670.1	Symbols: | Protein kinase superfamily protein | chr1:5697846-5699492 FORWARD LENGTH=390	52.99	9.18e-98	907
Prupe.2G214700	No matched	unknown	--	--	--
Prupe.2G214800	AT1G07360.1	Symbols: | CCCH-type zinc fingerfamily protein with RNA-binding domain | chr1:2260562-2262795 REVERSE LENGTH=481	78.06	0	1659
Prupe.2G214900	No matched	unknown	--	--	--
Prupe.2G215000	AT3G20060.1	Symbols: UBC19 | ubiquitin-conjugating enzyme19 | chr3:7002927-7004283 REVERSE LENGTH=181	71.23	2.24e-56	546
Prupe.2G215100	No matched	unknown	--	--	--
Prupe.2G215200	AT1G61560.1	Symbols: MLO6, ATMLO6 | Seven transmembrane MLO family protein | chr1:22708875-22712032 REVERSE LENGTH=583	57.58	0	1688
Prupe.2G215300	AT3G12090.1	Symbols: TET6 | tetraspanin6 | chr3:3852326-3853714 REVERSE LENGTH=282	66.43	1.35e-106	981
Prupe.2G215400	AT5G36700.4	Symbols: PGLP1 | 2-phosphoglycolate phosphatase 1 | chr5:14421929-14424430 REVERSE LENGTH=362	81.81	3.34e-42	420
Prupe.2G215500	AT3G07990.1	Symbols: SCPL27 | serine carboxypeptidase-like 27 | chr3:2552544-2554644 FORWARD LENGTH=459	78.42	0	1884
Prupe.2G215600	AT3G52250.1	Symbols: | Duplicated homeodomain-like superfamily protein | chr3:19376629-19383100 FORWARD LENGTH=1656	33.33	1.73e-175	1583
Prupe.2G215700	AT3G52260.2	Symbols: | Pseudouridine synthase family protein | chr3:19383452-19386440 REVERSE LENGTH=369	69.39	4.69e-144	1306
Prupe.2G215800	AT4G25030.2	Symbols: | unknown protein; BEST Arabidopsis thaliana protein match is: unknown protein (TAIR:AT5G45410.3); Has 35333 Blast hits to 34131 proteins in 2444 species: Archae - 798; Bacteria - 22429; Metazoa - 974; Fungi - 991; Plants - 531; Viruses - 0; Other Eukaryotes - 9610 (source: NCBI BLink). | chr4:12865336-12866638 FORWARD LENGTH=344	61.4	9.84e-106	975
Prupe.2G215900	AT3G52270.1	Symbols: | Transcription initiation factor IIF, beta subunit | chr3:19387180-19388902 REVERSE LENGTH=269	60.78	6.37e-83	777
Prupe.2G216000	AT5G50840.2	Symbols: | CONTAINS InterPro DOMAIN/s: Taxilin (InterPro:IPR019132); Has 35333 Blast hits to 34131 proteins in 2444 species: Archae - 798; Bacteria - 22429; Metazoa - 974; Fungi - 991; Plants - 531; Viruses - 0; Other Eukaryotes - 9610 (source: NCBI BLink). | chr5:20685903-20688739 FORWARD LENGTH=405	58.06	1.21e-118	1088
Prupe.2G216100	No matched	unknown	--	--	--
Prupe.2G216200	No matched	unknown	--	--	--
Prupe.2G216300	AT4G33220.1	Symbols: PME44, ATPME44 | pectin methylesterase 44 | chr4:16022506-16026130 FORWARD LENGTH=525	30.15	1.41e-24	274
Prupe.2G219100	AT2G38890.1	Symbols: | unknown protein; Has 58 Blast hits to 54 proteins in 15 species: Archae - 0; Bacteria - 0; Metazoa - 6; Fungi - 0; Plants - 46; Viruses - 0; Other Eukaryotes - 6 (source: NCBI BLink). | chr2:16241234-16242648 FORWARD LENGTH=298	38.25	4.87e-18	222
Prupe.2G219200	AT3G54760.2	Symbols: | dentin sialophosphoprotein-related | chr3:20269659-20272037 REVERSE LENGTH=761	40.64	7.89e-57	559
Prupe.2G219300	AT5G13620.1	Symbols: | unknown protein; BEST Arabidopsis thaliana protein match is: unknown protein (TAIR:AT1G49290.1); Has 1807 Blast hits to 1807 proteins in 277 species: Archae - 0; Bacteria - 0; Metazoa - 736; Fungi - 347; Plants - 385; Viruses - 0; Other Eukaryotes - 339 (source: NCBI BLink). | chr5:4385385-4386373 REVERSE LENGTH=301	31.35	2.46e-37	386
Prupe.2G219400	AT3G54970.1	Symbols: | D-aminoacid aminotransferase-like PLP-dependent enzymes superfamily protein | chr3:20368329-20370070 REVERSE LENGTH=353	52.2	9.56e-92	855
Prupe.2G219500	AT2G37060.3	Symbols: NF-YB8 | nuclear factor Y, subunit B8 | chr2:15576336-15577660 FORWARD LENGTH=173	71.32	8.25e-56	541
Prupe.2G219600	AT3G54770.1	Symbols: | RNA-binding (RRM/RBD/RNP motifs) family protein | chr3:20273863-20275827 REVERSE LENGTH=261	46.34	1.75e-46	463
Prupe.2G219700	AT1G49290.1	Symbols: | unknown protein; BEST Arabidopsis thaliana protein match is: unknown protein (TAIR:AT5G13620.1); Has 99 Blast hits to 93 proteins in 11 species: Archae - 0; Bacteria - 0; Metazoa - 2; Fungi - 0; Plants - 97; Viruses - 0; Other Eukaryotes - 0 (source: NCBI BLink). | chr1:18232608-18233624 REVERSE LENGTH=338	29.11	2.93e-24	272
Prupe.2G219800	AT3G45710.1	Symbols: | Major facilitator superfamily protein | chr3:16782719-16784617 FORWARD LENGTH=560	43.88	1.75e-137	1251
Prupe.2G219900	AT3G45710.1	Symbols: | Major facilitator superfamily protein | chr3:16782719-16784617 FORWARD LENGTH=560	43.44	9.57e-136	1236
Prupe.2G220000	AT5G13610.1	Symbols: | Protein of unknown function (DUF155) | chr5:4383073-4384808 FORWARD LENGTH=402	75.45	5.53e-119	1090
Prupe.2G220100	AT2G28550.1	Symbols: RAP2.7, TOE1 | related to AP2.7 | chr2:12226168-12228251 REVERSE LENGTH=449	44.26	2.16e-63	611
Prupe.2G220200	AT2G39260.1	Symbols: | binding;RNA binding | chr2:16392288-16399588 REVERSE LENGTH=1181	68.54	0	4079
Prupe.2G220300	No matched	unknown	--	--	--
Prupe.2G220400	No matched	unknown	--	--	--
Prupe.2G220500	AT2G20280.1	Symbols: | Zinc finger C-x8-C-x5-C-x3-H type family protein | chr2:8740054-8742349 REVERSE LENGTH=371	67.02	5.37e-131	1193
Prupe.2G220600	AT3G45740.1	Symbols: | hydrolase family protein / HAD-superfamily protein | chr3:16790830-16793280 FORWARD LENGTH=376	68.58	1.34e-138	1259
Prupe.2G220700	AT5G13520.1	Symbols: | peptidase M1 family protein | chr5:4342117-4344571 REVERSE LENGTH=616	71.84	0	2370
Prupe.2G220800	AT3G55005.1	Symbols: TON1B | tonneau 1b (TON1b) | chr3:20384131-20386193 FORWARD LENGTH=257	64.61	3.63e-90	839
Prupe.2G220900	AT2G37250.1	Symbols: ADK, ATPADK1 | adenosine kinase | chr2:15641991-15643318 FORWARD LENGTH=284	76.37	3.51e-107	986
Prupe.2G221000	No matched	unknown	--	--	--
Prupe.2G221100	No matched	unknown	--	--	--
Prupe.2G221200	AT4G10090.1	Symbols: ELP6 | elongator protein 6 | chr4:6305455-6307286 FORWARD LENGTH=262	56.2	4.07e-78	735
Prupe.2G221300	AT1G56260.1	Symbols: | unknown protein; Has 32 Blast hits to 32 proteins in 16 species: Archae - 0; Bacteria - 0; Metazoa - 2; Fungi - 0; Plants - 28; Viruses - 0; Other Eukaryotes - 2 (source: NCBI BLink). | chr1:21064647-21065577 REVERSE LENGTH=127	64.65	1.69e-39	397
Prupe.2G221400	AT5G18610.2	Symbols: | Protein kinase superfamily protein | chr5:6192736-6195371 FORWARD LENGTH=513	86.4	1.56e-162	1465
Prupe.2G221500	AT3G55020.1	Symbols: | Ypt/Rab-GAP domain of gyp1p superfamily protein | chr3:20389278-20394713 REVERSE LENGTH=777	66.09	0	2387
Prupe.2G221600	AT2G39290.1	Symbols: PGPS1, PGP1, PGS1 | phosphatidylglycerolphosphate synthase 1 | chr2:16407274-16408840 FORWARD LENGTH=296	75	9.84e-78	734
Prupe.2G221700	AT3G55040.1	Symbols: GSTL2 | glutathione transferase lambda 2 | chr3:20398718-20400305 REVERSE LENGTH=292	65.48	9.72e-84	785
Prupe.2G221800	AT3G12620.2	Symbols: | Protein phosphatase 2C family protein | chr3:4009510-4010993 REVERSE LENGTH=385	70.75	2.8e-156	1411
Prupe.2G221900	AT4G08790.1	Symbols: | Nitrilase/cyanide hydratase and apolipoprotein N-acyltransferase family protein | chr4:5608489-5611118 REVERSE LENGTH=307	75.91	1.4e-128	1172
Prupe.2G222000	AT2G41475.1	Symbols: | Embryo-specific protein 3, (ATS3) | chr2:17295259-17296329 REVERSE LENGTH=179	38.16	3.4e-20	233
Prupe.2G222100	AT3G55060.1	Symbols: | unknown protein; BEST Arabidopsis thaliana protein match is: unknown protein (TAIR:AT2G39300.2); Has 61765 Blast hits to 33720 proteins in 2065 species: Archae - 846; Bacteria - 6964; Metazoa - 31967; Fungi - 5247; Plants - 3104; Viruses - 205; Other Eukaryotes - 13432 (source: NCBI BLink). | chr3:20403189-20406222 REVERSE LENGTH=896	45.15	1.9e-169	1529
Prupe.2G238900	AT5G06080.1	Symbols: LBD33 | LOB domain-containing protein 33 | chr5:1830796-1831427 REVERSE LENGTH=177	71.42	1.57e-45	453
Prupe.2G239000	AT3G55560.1	Symbols: AGF2, AHL15 | AT-hook protein of GA feedback 2 | chr3:20604904-20605836 REVERSE LENGTH=310	42.34	1.13e-50	500
Prupe.2G239100	AT1G13980.2	Symbols: GN | sec7 domain-containing protein | chr1:4789587-4794397 FORWARD LENGTH=1451	75.17	0	5886
Prupe.2G239200	AT1G13980.2	Symbols: GN | sec7 domain-containing protein | chr1:4789587-4794397 FORWARD LENGTH=1451	81.26	0	6350
Prupe.2G239300	AT2G44920.2	Symbols: | Tetratricopeptide repeat (TPR)-like superfamily protein | chr2:18524419-18526502 FORWARD LENGTH=224	77.71	3.86e-74	700
Prupe.2G239400	AT3G11420.1	Symbols: | Protein of unknown function (DUF604) | chr3:3591834-3594323 FORWARD LENGTH=505	52.18	3.08e-141	1283
Prupe.2G239500	AT5G06070.1	Symbols: RBE, RAB | C2H2 and C2HC zinc fingers superfamily protein | chr5:1828426-1829106 REVERSE LENGTH=226	37.2	1e-24	275
Prupe.2G239600	AT5G06060.1	Symbols: | NAD(P)-binding Rossmann-fold superfamily protein | chr5:1824066-1825833 REVERSE LENGTH=264	70.49	1.33e-111	1024
Prupe.2G239700	AT3G11410.1	Symbols: ATPP2CA, AHG3, PP2CA | protein phosphatase 2CA | chr3:3584181-3585649 REVERSE LENGTH=399	58.15	1.38e-114	1052
Prupe.2G239800	AT2G39740.1	Symbols: | Nucleotidyltransferase family protein | chr2:16576250-16578704 FORWARD LENGTH=511	46.61	2.47e-123	1128
Prupe.2G239900	AT2G39750.1	Symbols: | S-adenosyl-L-methionine-dependent methyltransferases superfamily protein | chr2:16578986-16582281 REVERSE LENGTH=694	67.48	0	2565
Prupe.2G240000	AT2G39760.1	Symbols: ATBPM3, BPM3 | BTB/POZ/MATH-domains containing protein | chr2:16583213-16585983 FORWARD LENGTH=408	68.13	6.34e-152	1374
Prupe.2G240100	AT3G55570.1	Symbols: | unknown protein; BEST Arabidopsis thaliana protein match is: unknown protein (TAIR:AT5G41761.1); Has 128 Blast hits to 128 proteins in 12 species: Archae - 0; Bacteria - 0; Metazoa - 0; Fungi - 0; Plants - 128; Viruses - 0; Other Eukaryotes - 0 (source: NCBI BLink). | chr3:20610166-20610671 REVERSE LENGTH=109	65.75	7.76e-24	261
Prupe.2G240200	AT3G55570.1	Symbols: | unknown protein; BEST Arabidopsis thaliana protein match is: unknown protein (TAIR:AT5G41761.1); Has 128 Blast hits to 128 proteins in 12 species: Archae - 0; Bacteria - 0; Metazoa - 0; Fungi - 0; Plants - 128; Viruses - 0; Other Eukaryotes - 0 (source: NCBI BLink). | chr3:20610166-20610671 REVERSE LENGTH=109	71.87	4.29e-23	255
Prupe.2G240300	AT3G55580.1	Symbols: | Regulator of chromosome condensation (RCC1) family protein | chr3:20612766-20615730 FORWARD LENGTH=488	65.72	3.01e-168	1516
Prupe.2G240400	AT5G02070.1	Symbols: | Protein kinase family protein | chr5:405895-408220 REVERSE LENGTH=657	55.39	0	1790
Prupe.2G240500	AT2G39770.2	Symbols: CYT1 | Glucose-1-phosphate adenylyltransferase family protein | chr2:16589401-16590741 FORWARD LENGTH=361	89.75	0	1734
Prupe.2G240600	AT3G53850.1	Symbols: | Uncharacterised protein family (UPF0497) | chr3:19948262-19948994 REVERSE LENGTH=154	61.03	6.63e-51	497
Prupe.2G240700	AT2G39795.1	Symbols: | Mitochondrial glycoprotein family protein | chr2:16597026-16598028 FORWARD LENGTH=250	50	2.84e-56	547
Prupe.2G240800	AT3G55610.1	Symbols: P5CS2 | delta 1-pyrroline-5-carboxylate synthase 2 | chr3:20624278-20628989 REVERSE LENGTH=726	73.7	0	2847
Prupe.2G247000	AT5G05780.1	Symbols: RPN8A, AE3, ATHMOV34 | RP non-ATPase subunit 8A | chr5:1735862-1738176 FORWARD LENGTH=308	89.93	4.38e-162	1460
Prupe.2G247100	AT3G11260.1	Symbols: WOX5 | WUSCHEL related homeobox 5 | chr3:3527606-3528263 FORWARD LENGTH=182	57.14	2.31e-49	485
Prupe.2G247200	AT2G39990.1	Symbols: EIF2, AteIF3f, eIF3F | eukaryotic translation initiation factor 2 | chr2:16698332-16699929 REVERSE LENGTH=293	75.94	3.24e-123	1125
Prupe.2G247300	AT4G00430.1	Symbols: TMP-C, PIP1;4, PIP1E | plasma membrane intrinsic protein 1;4 | chr4:186143-187531 REVERSE LENGTH=287	87.24	6.9e-147	1329
Prupe.2G247400	AT3G55830.1	Symbols: EPC1 | Nucleotide-diphospho-sugar transferases superfamily protein | chr3:20715101-20717133 FORWARD LENGTH=334	69.34	2.06e-136	1239
Prupe.2G247500	AT2G29670.1	Symbols: | Tetratricopeptide repeat (TPR)-like superfamily protein | chr2:12682309-12684745 REVERSE LENGTH=536	51.7	4.05e-103	955
Prupe.2G247600	AT2G40000.1	Symbols: HSPRO2, ATHSPRO2 | ortholog of sugar beet HS1 PRO-1 2 | chr2:16700649-16701956 REVERSE LENGTH=435	55.95	1.56e-153	1389
Prupe.2G247700	AT5G05760.1	Symbols: SYP31, ATSED5, ATSYP31, SED5 | syntaxin of plants 31 | chr5:1729111-1730903 REVERSE LENGTH=336	66.03	5.23e-110	1012
Prupe.2G247800	AT2G38120.1	Symbols: AUX1, WAV5, PIR1, MAP1 | Transmembrane amino acid transporter family protein | chr2:15973493-15976792 FORWARD LENGTH=485	81.19	0	2045
Prupe.2G247900	No matched	unknown	--	--	--
Prupe.2G248000	AT5G05740.2	Symbols: ATEGY2, EGY2 | ethylene-dependent gravitropism-deficient and yellow-green-like 2 | chr5:1724023-1726859 REVERSE LENGTH=527	62.81	7.9e-180	1616
Prupe.2G248100	AT5G05730.1	Symbols: ASA1, TRP5, AMT1, WEI2, JDL1 | anthranilate synthase alpha subunit 1 | chr5:1719740-1722811 REVERSE LENGTH=595	73.2	0	2293
Prupe.2G248200	AT5G05710.1	Symbols: | Pleckstrin homology (PH) domain superfamily protein | chr5:1715943-1716377 FORWARD LENGTH=144	84.5	8.2e-66	625
Prupe.2G248300	AT3G47570.1	Symbols: | Leucine-rich repeat protein kinase family protein | chr3:17527611-17530748 FORWARD LENGTH=1010	35.45	8.83e-159	1437
Prupe.2G248400	AT3G47570.1	Symbols: | Leucine-rich repeat protein kinase family protein | chr3:17527611-17530748 FORWARD LENGTH=1010	42.19	0	1889
Prupe.2G248500	AT2G40060.1	Symbols: | Clathrin light chain protein | chr2:16726564-16728001 FORWARD LENGTH=258	52.23	7.08e-54	527
Prupe.2G248600	AT2G40070.1	Symbols: | BEST Arabidopsis thaliana protein match is: proline-rich family protein (TAIR:AT3G09000.1); Has 35333 Blast hits to 34131 proteins in 2444 species: Archae - 798; Bacteria - 22429; Metazoa - 974; Fungi - 991; Plants - 531; Viruses - 0; Other Eukaryotes - 9610 (source: NCBI BLink). | chr2:16728378-16731160 REVERSE LENGTH=607	61.62	9.87e-74	701
Prupe.2G248700	AT5G05700.1	Symbols: ATE1, DLS1, ATATE1 | arginine-tRNA protein transferase 1 | chr5:1712950-1715639 REVERSE LENGTH=632	52.93	0	1636
Prupe.2G248800	AT2G40110.1	Symbols: | Yippee family putative zinc-binding protein | chr2:16748159-16749357 FORWARD LENGTH=130	79.23	3.5e-57	550
Prupe.2G248900	AT2G40100.1	Symbols: LHCB4.3 | light harvesting complex photosystem II | chr2:16745884-16747190 FORWARD LENGTH=276	69	3.64e-104	960
Prupe.2G249000	AT3G51880.2	Symbols: HMGB1, NFD1 | high mobility group B1 | chr3:19247241-19248491 REVERSE LENGTH=185	59.22	2.14e-26	286
Prupe.2G249100	AT5G05690.1	Symbols: CPD, CYP90A, CYP90, CBB3, DWF3, CYP90A1 | Cytochrome P450 superfamily protein | chr5:1702907-1706705 REVERSE LENGTH=472	78.06	0	1775
Prupe.2G249200	AT5G05680.1	Symbols: MOS7 | nuclear pore complex protein-related | chr5:1698365-1702475 FORWARD LENGTH=810	55.8	0	2290
Prupe.2G249300	AT2G40095.1	Symbols: | Alpha/beta hydrolase related protein | chr2:16743107-16744455 FORWARD LENGTH=209	56.07	1.83e-57	556
Prupe.2G263000	No matched	unknown	--	--	--
Prupe.2G263100	AT1G16820.1	Symbols: | vacuolar ATP synthase catalytic subunit-related / V-ATPase-related / vacuolar proton pump-related | chr1:5757199-5758464 REVERSE LENGTH=93	81.81	2.45e-09	136
Prupe.2G263200	AT2G40540.2	Symbols: KT2, ATKT2, SHY3, KUP2, ATKUP2, TRK2 | potassium transporter 2 | chr2:16931445-16934516 FORWARD LENGTH=794	80.12	0	3373
Prupe.2G263300	AT3G56290.1	Symbols: | unknown protein; Has 39 Blast hits to 39 proteins in 15 species: Archae - 0; Bacteria - 0; Metazoa - 0; Fungi - 0; Plants - 39; Viruses - 0; Other Eukaryotes - 0 (source: NCBI BLink). | chr3:20878743-20879541 REVERSE LENGTH=173	78.63	1.26e-51	504
Prupe.2G263400	AT4G16260.1	Symbols: | Glycosyl hydrolase superfamily protein | chr4:9200180-9201441 REVERSE LENGTH=344	47.04	1.01e-82	776
Prupe.2G263500	AT2G40550.1	Symbols: ETG1 | E2F target gene 1 | chr2:16934927-16938033 FORWARD LENGTH=589	59.41	0	1815
Prupe.2G263600	AT2G40610.1	Symbols: ATEXPA8, EXP8, ATEXP8, ATHEXP ALPHA 1.11, EXPA8 | expansin A8 | chr2:16949121-16950472 REVERSE LENGTH=253	79.54	1.76e-100	928
Prupe.2G263700	AT2G40620.1	Symbols: | Basic-leucine zipper (bZIP) transcription factor family protein | chr2:16954804-16956872 REVERSE LENGTH=367	55.22	1.37e-92	862
Prupe.2G263800	AT3G10910.1	Symbols: | RING/U-box superfamily protein | chr3:3413068-3413613 REVERSE LENGTH=181	53.28	6.25e-37	379
Prupe.2G263900	AT5G05270.2	Symbols: | Chalcone-flavanone isomerase family protein | chr5:1563543-1564827 FORWARD LENGTH=209	68.42	5.1e-76	716
Prupe.2G264000	AT5G05250.1	Symbols: | unknown protein; BEST Arabidopsis thaliana protein match is: unknown protein (TAIR:AT3G56360.1); Has 30201 Blast hits to 17322 proteins in 780 species: Archae - 12; Bacteria - 1396; Metazoa - 17338; Fungi - 3422; Plants - 5037; Viruses - 0; Other Eukaryotes - 2996 (source: NCBI BLink). | chr5:1557116-1557835 REVERSE LENGTH=239	47.5	1.66e-33	350
Prupe.2G264100	AT5G05240.1	Symbols: | Uncharacterised conserved protein (UCP030365) | chr5:1554023-1556230 REVERSE LENGTH=530	41.64	1.5e-77	734
Prupe.2G264200	AT5G05230.1	Symbols: | RING/U-box superfamily protein | chr5:1551593-1553543 FORWARD LENGTH=363	56.9	8.47e-70	666
Prupe.2G264300	AT3G56370.1	Symbols: | Leucine-rich repeat protein kinase family protein | chr3:20899403-20902390 REVERSE LENGTH=964	64.32	0	3153
Prupe.2G264400	AT2G40660.1	Symbols: | Nucleic acid-binding, OB-fold-like protein | chr2:16966011-16968866 FORWARD LENGTH=389	59.43	1.34e-123	1130
Prupe.2G264500	AT3G56380.1	Symbols: ARR17, RR17 | response regulator 17 | chr3:20905480-20906368 FORWARD LENGTH=153	71.96	2.57e-52	510
Prupe.2G264600	AT2G40690.1	Symbols: GLY1, SFD1 | NAD-dependent glycerol-3-phosphate dehydrogenase family protein | chr2:16974107-16976241 FORWARD LENGTH=420	84.31	9.96e-175	1571
Prupe.2G264700	AT4G12560.2	Symbols: CPR30 | F-box and associated interaction domains-containing protein | chr4:7441815-7443157 FORWARD LENGTH=413	29.68	1.06e-23	269
Prupe.2G264800	AT1G61670.1	Symbols: | Lung seven transmembrane receptor family protein | chr1:22770132-22772258 FORWARD LENGTH=513	66.6	0	1715
Prupe.2G264900	AT2G40740.1	Symbols: WRKY55, ATWRKY55 | WRKY DNA-binding protein 55 | chr2:16997177-16999276 FORWARD LENGTH=292	41.66	3.01e-41	420
Prupe.2G265000	AT3G56400.1	Symbols: WRKY70, ATWRKY70 | WRKY DNA-binding protein 70 | chr3:20909082-20910409 REVERSE LENGTH=294	37.32	8.52e-33	346
Prupe.2G265100	AT2G40760.1	Symbols: | Rhodanese/Cell cycle control phosphatase superfamily protein | chr2:17010050-17011968 FORWARD LENGTH=474	76.63	5.61e-159	1435
Prupe.2G265200	No matched	unknown	--	--	--
Prupe.2G265300	AT2G38560.1	Symbols: TFIIS | transcript elongation factor IIS | chr2:16134802-16136319 FORWARD LENGTH=378	48.48	2.32e-95	886
Prupe.2G265400	AT5G05220.1	Symbols: | unknown protein; Has 30201 Blast hits to 17322 proteins in 780 species: Archae - 12; Bacteria - 1396; Metazoa - 17338; Fungi - 3422; Plants - 5037; Viruses - 0; Other Eukaryotes - 2996 (source: NCBI BLink). | chr5:1550273-1550821 FORWARD LENGTH=182	37.34	6.85e-15	187
Prupe.2G265500	AT2G40770.1	Symbols: | zinc ion binding;DNA binding;helicases;ATP binding;nucleic acid binding | chr2:17013535-17021315 REVERSE LENGTH=1664	58.96	0	5003
Prupe.2G265600	AT2G40780.1	Symbols: | Nucleic acid-binding, OB-fold-like protein | chr2:17021875-17022748 FORWARD LENGTH=171	59.09	2.36e-48	476
Prupe.2G265700	AT5G05200.1	Symbols: | Protein kinase superfamily protein | chr5:1544206-1547082 REVERSE LENGTH=540	74.36	0	2191
Prupe.2G265800	AT5G05190.1	Symbols: | Protein of unknown function (DUF3133) | chr5:1541853-1543875 FORWARD LENGTH=615	44.71	1.41e-23	272
Prupe.2G265900	AT5G55250.1	Symbols: IAMT1 | IAA carboxylmethyltransferase 1 | chr5:22407589-22410854 REVERSE LENGTH=386	68.65	8.19e-161	1450
Prupe.2G266000	AT2G30500.2	Symbols: | Kinase interacting (KIP1-like) family protein | chr2:12998329-13000072 REVERSE LENGTH=517	29.42	3.04e-39	404
Prupe.2G269100	AT1G26540.1	Symbols: | Agenet domain-containing protein | chr1:9167783-9170795 REVERSE LENGTH=695	32.66	6.21e-38	394
Prupe.2G269200	AT1G02170.1	Symbols: LOL3, ATMCPB1, MCP1B, ATMC1, MC1 | metacaspase 1 | chr1:411883-413426 FORWARD LENGTH=367	68.33	4.41e-137	1245
Prupe.2G269300	AT1G02170.1	Symbols: LOL3, ATMCPB1, MCP1B, ATMC1, MC1 | metacaspase 1 | chr1:411883-413426 FORWARD LENGTH=367	57.1	2.49e-109	1006
Prupe.2G269400	AT5G51100.1	Symbols: FSD2 | Fe superoxide dismutase 2 | chr5:20773357-20775635 REVERSE LENGTH=305	56.49	8.47e-91	846
Prupe.2G269500	AT4G33270.1	Symbols: CDC20.1 | Transducin family protein / WD-40 repeat family protein | chr4:16044545-16046590 REVERSE LENGTH=457	43.57	4.79e-98	910
Prupe.2G269600	AT5G10350.1	Symbols: | RNA-binding (RRM/RBD/RNP motifs) family protein | chr5:3255674-3257746 REVERSE LENGTH=217	71.66	1.43e-66	635
Prupe.2G269700	AT5G19910.1	Symbols: MED31 | SOH1 family protein | chr5:6731484-6732821 REVERSE LENGTH=196	60.78	1.63e-63	608
Prupe.2G269800	AT5G07440.2	Symbols: GDH2 | glutamate dehydrogenase 2 | chr5:2356153-2358012 FORWARD LENGTH=411	88.8	0	1992
Prupe.2G269900	AT4G17600.1	Symbols: LIL3:1 | Chlorophyll A-B binding family protein | chr4:9803759-9804714 FORWARD LENGTH=262	46.58	1.13e-55	542
Prupe.2G270000	AT2G34930.1	Symbols: | disease resistance family protein / LRR family protein | chr2:14737169-14739886 REVERSE LENGTH=905	38.03	2.57e-136	1243
Prupe.2G270100	AT4G16260.1	Symbols: | Glycosyl hydrolase superfamily protein | chr4:9200180-9201441 REVERSE LENGTH=344	48.7	3.93e-79	745
Prupe.2G270200	AT2G34930.1	Symbols: | disease resistance family protein / LRR family protein | chr2:14737169-14739886 REVERSE LENGTH=905	31.27	2.84e-92	864
Prupe.2G270300	AT5G51150.1	Symbols: | Mitochondrial import inner membrane translocase subunit Tim17/Tim22/Tim23 family protein | chr5:20789034-20791495 FORWARD LENGTH=531	76.98	0	2013
Prupe.2G270400	AT5G51160.1	Symbols: | Ankyrin repeat family protein | chr5:20792280-20793681 FORWARD LENGTH=442	44.1	3.34e-89	834
Prupe.2G270500	AT5G51160.1	Symbols: | Ankyrin repeat family protein | chr5:20792280-20793681 FORWARD LENGTH=442	35.2	1.12e-48	484
Prupe.2G270600	AT4G25120.1	Symbols: SRS2, ATSRS2 | P-loop containing nucleoside triphosphate hydrolases superfamily protein | chr4:12890694-12898309 FORWARD LENGTH=1149	57.54	0	3309
Prupe.2G270700	AT5G51170.1	Symbols: | unknown protein; CONTAINS InterPro DOMAIN/s: Uncharacterised protein family UPF0406 (InterPro:IPR019146); Has 30201 Blast hits to 17322 proteins in 780 species: Archae - 12; Bacteria - 1396; Metazoa - 17338; Fungi - 3422; Plants - 5037; Viruses - 0; Other Eukaryotes - 2996 (source: NCBI BLink). | chr5:20793906-20795330 REVERSE LENGTH=285	67.81	1.55e-92	860
Prupe.2G270800	AT5G61670.2	Symbols: | Encodes a close homolog of the Cauliflower OR (Orange) protein. The function of OR is to induce the differentiation of proplastids or other noncolored plastids into chromoplasts for carotenoid accumulation. Both proteins contain a Cysteine-rich zinc finger domain that is highly specific to DnaJ-like molecular chaperons. | chr5:24783629-24785201 FORWARD LENGTH=307	69.25	1.35e-117	1077
Prupe.2G270900	AT2G26470.1	Symbols: | unknown protein; CONTAINS InterPro DOMAIN/s: Protein of unknown function DUF159 (InterPro:IPR003738); Has 3646 Blast hits to 3636 proteins in 1001 species: Archae - 41; Bacteria - 1922; Metazoa - 142; Fungi - 125; Plants - 44; Viruses - 14; Other Eukaryotes - 1358 (source: NCBI BLink). | chr2:11259316-11262362 REVERSE LENGTH=487	50	4.13e-12	160
Prupe.2G271000	No matched	unknown	--	--	--
Prupe.2G271100	AT2G44740.1	Symbols: CYCP4;1 | cyclin p4;1 | chr2:18442287-18443304 REVERSE LENGTH=202	65.64	5.01e-70	664
Prupe.2G271200	AT4G25130.1	Symbols: PMSR4 | peptide met sulfoxide reductase 4 | chr4:12898802-12899998 REVERSE LENGTH=258	64.06	2.07e-96	893
Prupe.2G271300	AT5G07475.1	Symbols: | Cupredoxin superfamily protein | chr5:2364827-2365536 REVERSE LENGTH=192	38.92	1.58e-27	297
Prupe.2G271400	No matched	unknown	--	--	--
Prupe.2G271500	No matched	unknown	--	--	--
Prupe.2G271600	AT5G07480.1	Symbols: KUOX1 | KAR-UP oxidoreductase 1 | chr5:2367167-2369554 FORWARD LENGTH=340	56.39	4.87e-111	1021
Prupe.2G271700	AT5G07490.1	Symbols: | unknown protein; BEST Arabidopsis thaliana protein match is: unknown protein (TAIR:AT5G61630.1); Has 50 Blast hits to 50 proteins in 9 species: Archae - 0; Bacteria - 0; Metazoa - 0; Fungi - 0; Plants - 50; Viruses - 0; Other Eukaryotes - 0 (source: NCBI BLink). | chr5:2370248-2371003 FORWARD LENGTH=149	57.02	2.63e-32	337
Prupe.2G271800	AT5G47200.1	Symbols: ATRABD2B, ATRAB1A, RAB1A | RAB GTPase homolog 1A | chr5:19167029-19168718 FORWARD LENGTH=202	91.08	5.3e-109	1000
Prupe.2G271900	AT5G61620.1	Symbols: | myb-like transcription factor family protein | chr5:24772383-24773507 FORWARD LENGTH=317	38.99	5.27e-53	520
Prupe.2G272000	AT5G07500.1	Symbols: PEI1 | Zinc finger C-x8-C-x5-C-x3-H type family protein | chr5:2372716-2373453 FORWARD LENGTH=245	76.31	4.1e-52	512
Prupe.2G272100	AT5G15410.2	Symbols: DND1, ATCNGC2, CNGC2 | Cyclic nucleotide-regulated ion channel family protein | chr5:5003460-5006512 REVERSE LENGTH=725	52.4	0	1755
Prupe.2G272200	AT4G25140.1	Symbols: OLEO1, OLE1 | oleosin 1 | chr4:12900498-12901259 FORWARD LENGTH=173	71.91	4.15e-34	352
Prupe.2G272300	AT4G17500.1	Symbols: ATERF-1, ERF-1 | ethylene responsive element binding factor 1 | chr4:9759405-9760211 FORWARD LENGTH=268	48.69	2.69e-44	444
Prupe.2G272400	AT5G51190.1	Symbols: | Integrase-type DNA-binding superfamily protein | chr5:20800708-20801373 REVERSE LENGTH=221	46.87	2.35e-44	445
Prupe.2G272500	AT5G07580.1	Symbols: | Integrase-type DNA-binding superfamily protein | chr5:2399525-2400349 FORWARD LENGTH=274	39.54	8.7e-35	361
Prupe.2G272600	AT5G61580.1	Symbols: PFK4 | phosphofructokinase 4 | chr5:24761150-24763827 FORWARD LENGTH=530	77.35	0	2052
Prupe.2G272700	AT5G51180.2	Symbols: | alpha/beta-Hydrolases superfamily protein | chr5:20797360-20799929 FORWARD LENGTH=357	65.05	1.01e-138	1260
Prupe.2G272800	AT5G07590.1	Symbols: | Transducin/WD40 repeat-like superfamily protein | chr5:2401712-2403731 REVERSE LENGTH=458	83.84	0	2128
Prupe.2G272900	AT2G34190.1	Symbols: | Xanthine/uracil permease family protein | chr2:14437065-14439407 FORWARD LENGTH=524	66.1	4.27e-16	194
Prupe.2G273000	AT3G06530.1	Symbols: | ARM repeat superfamily protein | chr3:2022596-2033637 FORWARD LENGTH=2197	48.62	0	5035
Prupe.2G273100	AT5G51220.1	Symbols: | ubiquinol-cytochrome C chaperone family protein | chr5:20821405-20823125 REVERSE LENGTH=281	65.6	5.21e-108	995
Prupe.2G273200	AT5G51260.1	Symbols: | HAD superfamily, subfamily IIIB acid phosphatase | chr5:20832222-20833466 REVERSE LENGTH=257	69.06	6.6e-98	906
Prupe.2G273300	AT5G07620.1	Symbols: | Protein kinase superfamily protein | chr5:2407401-2409066 REVERSE LENGTH=359	61.7	5.3e-117	1072
Prupe.2G273400	AT4G25160.1	Symbols: | U-box domain-containing protein kinase family protein | chr4:12903360-12906669 REVERSE LENGTH=835	54.53	0	2228
Prupe.2G273500	AT4G29330.1	Symbols: DER1 | DERLIN-1 | chr4:14444937-14446952 FORWARD LENGTH=266	50	2.12e-72	686
Prupe.2G273600	AT5G51290.1	Symbols: | Diacylglycerol kinase family protein | chr5:20844252-20848157 REVERSE LENGTH=608	56.78	0	1725
Prupe.2G273700	AT5G61540.1	Symbols: | N-terminal nucleophile aminohydrolases (Ntn hydrolases) superfamily protein | chr5:24744994-24747142 FORWARD LENGTH=359	75.14	3.75e-149	1350
Prupe.2G273800	AT5G49610.1	Symbols: | F-box family protein | chr5:20131448-20132527 REVERSE LENGTH=359	22.46	4.05e-13	177
Prupe.2G273900	AT3G60460.1	Symbols: DUO1 | myb-like HTH transcriptional regulator family protein | chr3:22342429-22343491 REVERSE LENGTH=297	78.63	1.08e-51	508
Prupe.2G274000	AT5G61530.1	Symbols: | small G protein family protein / RhoGAP family protein | chr5:24742630-24744586 FORWARD LENGTH=376	73.8	2.17e-165	1490
Prupe.2G274100	AT5G61520.1	Symbols: | Major facilitator superfamily protein | chr5:24739358-24741175 REVERSE LENGTH=514	60.49	4.1e-166	1497
Prupe.2G274200	AT5G61520.1	Symbols: | Major facilitator superfamily protein | chr5:24739358-24741175 REVERSE LENGTH=514	58.52	1.29e-155	1407
Prupe.2G274300	AT5G61520.1	Symbols: | Major facilitator superfamily protein | chr5:24739358-24741175 REVERSE LENGTH=514	58.64	5.96e-157	1418
Prupe.2G274400	AT1G65680.1	Symbols: ATEXPB2, EXPB2, ATHEXP BETA 1.4 | expansin B2 | chr1:24427266-24428399 FORWARD LENGTH=273	51.98	7.27e-70	664
Prupe.2G274500	AT5G61510.1	Symbols: | GroES-like zinc-binding alcohol dehydrogenase family protein | chr5:24737084-24738975 REVERSE LENGTH=406	77.77	8.67e-161	1450
Prupe.2G274600	AT5G61510.1	Symbols: | GroES-like zinc-binding alcohol dehydrogenase family protein | chr5:24737084-24738975 REVERSE LENGTH=406	79.93	4.38e-156	1409
Prupe.2G274700	AT5G51330.1	Symbols: SWI1, DYAD | SWITCH1 | chr5:20858752-20861680 REVERSE LENGTH=639	38.35	7.88e-61	591
Prupe.2G274800	AT5G04620.2	Symbols: ATBIOF, BIOF | biotin F | chr5:1327292-1329934 FORWARD LENGTH=476	69.39	0	1694
Prupe.2G274900	AT5G35450.1	Symbols: | Disease resistance protein (CC-NBS-LRR class) family | chr5:13667809-13670685 FORWARD LENGTH=901	32.09	2.51e-119	1096
Prupe.2G275000	AT2G22170.1	Symbols: | Lipase/lipooxygenase, PLAT/LH2 family protein | chr2:9427010-9427742 REVERSE LENGTH=183	47.29	9.05e-35	360
Prupe.2G275100	AT5G51300.3	Symbols: | splicing factor-related | chr5:20849881-20852295 REVERSE LENGTH=804	62.83	0	2018
Prupe.2G275200	AT4G25180.1	Symbols: | RNA polymerase III RPC4 | chr4:12911746-12913907 REVERSE LENGTH=311	38.68	2.15e-42	428
Prupe.2G275300	AT4G25170.1	Symbols: | Uncharacterised conserved protein (UCP012943) | chr4:12909740-12911389 FORWARD LENGTH=344	48.31	2.1e-56	550
Prupe.2G275400	AT4G16720.1	Symbols: | Ribosomal protein L23/L15e family protein | chr4:9400156-9401315 REVERSE LENGTH=204	73.52	3.66e-82	769
Prupe.2G275500	AT5G61480.1	Symbols: PXY | Leucine-rich repeat protein kinase family protein | chr5:24724541-24727842 REVERSE LENGTH=1041	64.83	0	3223
Prupe.2G275600	AT4G25190.1	Symbols: QWRF7 | Family of unknown function (DUF566) | chr4:12914400-12916001 REVERSE LENGTH=394	38.16	6.25e-44	443
Prupe.2G275700	AT3G60580.1	Symbols: | C2H2-like zinc finger protein | chr3:22394007-22394873 FORWARD LENGTH=288	32	9.8e-30	319
Prupe.2G275800	AT5G61460.1	Symbols: MIM, ATRAD18, SMC6B | P-loop containing nucleoside triphosphate hydrolases superfamily protein | chr5:24714551-24721841 REVERSE LENGTH=1057	61.06	0	3319
Prupe.2G275900	AT5G07670.1	Symbols: | RNI-like superfamily protein | chr5:2430421-2432065 FORWARD LENGTH=476	62.31	6.81e-162	1461
Prupe.2G276000	AT5G61450.1	Symbols: | P-loop containing nucleoside triphosphate hydrolases superfamily protein | chr5:24710240-24712882 REVERSE LENGTH=447	67.78	3.21e-158	1429
Prupe.2G276100	AT5G61450.1	Symbols: | P-loop containing nucleoside triphosphate hydrolases superfamily protein | chr5:24710240-24712882 REVERSE LENGTH=447	61.55	6.61e-139	1262
Prupe.2G276200	AT5G62420.1	Symbols: | NAD(P)-linked oxidoreductase superfamily protein | chr5:25064835-25066111 FORWARD LENGTH=316	66.66	8.13e-82	766
Prupe.2G276300	AT5G62420.1	Symbols: | NAD(P)-linked oxidoreductase superfamily protein | chr5:25064835-25066111 FORWARD LENGTH=316	66.66	2.39e-35	360
Prupe.2G276400	AT5G62410.1	Symbols: SMC2, TTN3, ATCAP-E1, ATSMC4 | structural maintenance of chromosomes 2 | chr5:25056308-25062436 FORWARD LENGTH=1175	72.08	0	4410
Prupe.2G276500	AT3G47450.2	Symbols: ATNOS1, NOS1, ATNOA1, NOA1, RIF1 | P-loop containing nucleoside triphosphate hydrolases superfamily protein | chr3:17483195-17486249 REVERSE LENGTH=561	70.11	0	1880
Prupe.2G276600	AT3G47440.1	Symbols: TIP5;1 | tonoplast intrinsic protein 5;1 | chr3:17482054-17482987 FORWARD LENGTH=256	64.56	1.22e-87	817
Prupe.2G276700	AT2G45010.1	Symbols: | PLAC8 family protein | chr2:18568045-18569615 FORWARD LENGTH=244	72.58	6.5e-87	811
Prupe.2G276800	AT3G47430.1	Symbols: PEX11B | peroxin 11B | chr3:17480798-17481692 FORWARD LENGTH=227	71.36	5.01e-89	829
Prupe.2G276900	AT5G51410.3	Symbols: | LUC7 N_terminus domain-containing protein | chr5:20881821-20883577 REVERSE LENGTH=334	82.68	2.83e-113	1040
Prupe.2G277000	AT5G51430.1	Symbols: EYE | conserved oligomeric Golgi complex component-related / COG complex component-related | chr5:20887044-20890795 REVERSE LENGTH=836	76.07	0	3366
Prupe.2G277100	No matched	unknown	--	--	--
Prupe.2G277200	AT3G47420.1	Symbols: ATPS3, PS3 | phosphate starvation-induced gene 3 | chr3:17472541-17474209 REVERSE LENGTH=523	70.01	0	1828
Prupe.2G277300	AT4G25225.1	Symbols: | unknown protein; LOCATED IN: endomembrane system; BEST Arabidopsis thaliana protein match is: unknown protein (TAIR:AT2G35736.2); Has 78 Blast hits to 78 proteins in 13 species: Archae - 0; Bacteria - 0; Metazoa - 0; Fungi - 0; Plants - 78; Viruses - 0; Other Eukaryotes - 0 (source: NCBI BLink). | chr4:12923086-12923256 REVERSE LENGTH=56	76.36	1.43e-19	224
Prupe.2G277400	AT4G25230.2	Symbols: RIN2 | RPM1 interacting protein 2 | chr4:12924446-12928671 FORWARD LENGTH=578	66.95	0	2103
Prupe.2G282500	AT4G25360.2	Symbols: | TRICHOME BIREFRINGENCE-LIKE 18 | chr4:12970187-12972404 FORWARD LENGTH=533	71.61	2.75e-177	1595
Prupe.2G282600	No matched	unknown	--	--	--
Prupe.2G282700	AT5G51660.1	Symbols: CPSF160, ATCPSF160 | cleavage and polyadenylation specificity factor 160 | chr5:20980250-20989268 FORWARD LENGTH=1442	73.08	0	5809
Prupe.2G282800	No matched	unknown	--	--	--
Prupe.2G282900	AT5G51670.1	Symbols: | Protein of unknown function (DUF668) | chr5:20993560-20995096 FORWARD LENGTH=474	53.44	7.07e-134	1219
Prupe.2G283000	AT5G51680.1	Symbols: | hydroxyproline-rich glycoprotein family protein | chr5:20997591-20998755 FORWARD LENGTH=343	47.15	3.34e-14	185
Prupe.2G283100	AT5G51690.1	Symbols: ACS12 | 1-amino-cyclopropane-1-carboxylate synthase 12 | chr5:20999015-21000957 REVERSE LENGTH=495	61.93	0	1735
Prupe.2G283200	AT3G07040.1	Symbols: RPM1, RPS3 | NB-ARC domain-containing disease resistance protein | chr3:2226244-2229024 REVERSE LENGTH=926	27.19	3.69e-38	395
Prupe.2G283300	AT3G07040.1	Symbols: RPM1, RPS3 | NB-ARC domain-containing disease resistance protein | chr3:2226244-2229024 REVERSE LENGTH=926	30.26	1.12e-102	953
Prupe.2G283400	AT3G07040.1	Symbols: RPM1, RPS3 | NB-ARC domain-containing disease resistance protein | chr3:2226244-2229024 REVERSE LENGTH=926	26.48	4.87e-75	714
Prupe.2G283500	AT4G22860.1	Symbols: | Cell cycle regulated microtubule associated protein | chr4:11997735-12001281 FORWARD LENGTH=509	31.67	2.56e-41	420
Prupe.2G283600	AT5G62230.1	Symbols: ERL1 | ERECTA-like 1 | chr5:24996433-25002130 FORWARD LENGTH=966	73.59	0	3689
Prupe.2G283700	AT5G51700.1	Symbols: PBS2, ATRAR1, RPR2, RAR1 | protein binding;zinc ion binding | chr5:21001373-21003143 REVERSE LENGTH=226	62.61	3.73e-79	743
Prupe.2G283800	AT5G51710.2	Symbols: KEA5, ATKEA5 | K+ efflux antiporter 5 | chr5:21004566-21008580 REVERSE LENGTH=565	69.32	0	1949
Prupe.2G283900	AT5G51720.1	Symbols: | 2 iron, 2 sulfur cluster binding | chr5:21009645-21010227 FORWARD LENGTH=108	55.76	4.36e-25	273
Prupe.2G284000	AT5G62220.1	Symbols: ATGT18, GT18 | glycosyltransferase 18 | chr5:24988456-24990009 REVERSE LENGTH=517	61.65	0	1661
Prupe.2G284100	AT5G62200.1	Symbols: | Embryo-specific protein 3, (ATS3) | chr5:24984463-24985674 REVERSE LENGTH=190	69.62	1.18e-55	541
Prupe.2G284200	AT5G62190.1	Symbols: PRH75 | DEAD box RNA helicase (PRH75) | chr5:24980542-24983879 REVERSE LENGTH=671	69.77	0	2029
Prupe.2G284300	AT5G51740.1	Symbols: | Peptidase family M48 family protein | chr5:21017110-21018987 FORWARD LENGTH=442	62.55	1.56e-157	1423
Prupe.2G284400	AT5G51740.1	Symbols: | Peptidase family M48 family protein | chr5:21017110-21018987 FORWARD LENGTH=442	79.51	8.76e-36	364
Prupe.2G284500	AT2G45510.1	Symbols: CYP704A2 | cytochrome P450, family 704, subfamily A, polypeptide 2 | chr2:18753085-18754944 FORWARD LENGTH=511	46.85	6.99e-130	1185
Prupe.2G288800	AT5G51970.2	Symbols: | GroES-like zinc-binding alcohol dehydrogenase family protein | chr5:21111820-21113284 FORWARD LENGTH=364	80.65	1.83e-179	1611
Prupe.2G288900	AT5G51980.1	Symbols: | Transducin/WD40 repeat-like superfamily protein | chr5:21113650-21115902 REVERSE LENGTH=437	71.55	0	1671
Prupe.2G289000	AT1G12580.1	Symbols: PEPKR1 | phosphoenolpyruvate carboxylase-related kinase 1 | chr1:4283635-4285675 FORWARD LENGTH=522	58.6	9.88e-158	1425
Prupe.2G289100	AT5G62140.1	Symbols: | unknown protein; FUNCTIONS IN: molecular_function unknown; INVOLVED IN: biological_process unknown; LOCATED IN: chloroplast; EXPRESSED IN: 19 plant structures; EXPRESSED DURING: 13 growth stages; Has 60 Blast hits to 60 proteins in 24 species: Archae - 0; Bacteria - 14; Metazoa - 0; Fungi - 0; Plants - 45; Viruses - 0; Other Eukaryotes - 1 (source: NCBI BLink). | chr5:24954563-24955376…	57.73	1.65e-57	557
Prupe.2G289200	AT4G25450.1	Symbols: ATNAP8, NAP8 | non-intrinsic ABC protein 8 | chr4:13009845-13013912 REVERSE LENGTH=714	70.19	0	2483
Prupe.2G289300	AT1G16560.3	Symbols: | Per1-like family protein | chr1:5668945-5670343 FORWARD LENGTH=342	67.72	2.38e-131	1196
Prupe.2G289400	AT1G14610.1	Symbols: TWN2, VALRS | valyl-tRNA synthetase / valine--tRNA ligase (VALRS) | chr1:5008502-5014486 REVERSE LENGTH=1108	73.44	0	3928
Prupe.2G289500	AT5G51990.1	Symbols: CBF4, DREB1D | C-repeat-binding factor 4 | chr5:21117113-21117787 REVERSE LENGTH=224	59.16	6.38e-59	569
Prupe.2G289600	AT5G52020.1	Symbols: | Integrase-type DNA-binding superfamily protein | chr5:21124192-21124890 REVERSE LENGTH=232	45.14	9.83e-30	317
Prupe.2G289700	AT5G52030.2	Symbols: | TraB family protein | chr5:21128291-21130034 FORWARD LENGTH=402	62.76	1.75e-126	1154
Prupe.2G289800	AT4G16110.1	Symbols: ARR2, RR2 | response regulator 2 | chr4:9112979-9115785 FORWARD LENGTH=664	43.24	1.02e-54	537
Prupe.2G289900	No matched	unknown	--	--	--
Prupe.2G290000	AT3G26660.1	Symbols: LBD24 | LOB domain-containing protein 24 | chr3:9797136-9797610 REVERSE LENGTH=121	65.09	2.5e-37	379
Prupe.2G290100	AT4G25500.4	Symbols: RSP35, RS40, At-RS40 | arginine/serine-rich splicing factor 35 | chr4:13025168-13027243 FORWARD LENGTH=350	50.71	5.27e-89	831
Prupe.2G290200	AT4G23030.1	Symbols: | MATE efflux family protein | chr4:12072857-12074365 FORWARD LENGTH=502	63.47	2.59e-145	1318
Prupe.2G290300	AT5G52060.1	Symbols: ATBAG1, BAG1 | BCL-2-associated athanogene 1 | chr5:21152449-21153741 REVERSE LENGTH=342	55.1	5.16e-87	814
Prupe.2G290400	AT5G52100.1	Symbols: crr1 | Dihydrodipicolinate reductase, bacterial/plant | chr5:21170203-21172107 FORWARD LENGTH=298	76.41	1.31e-132	1206
Prupe.2G290500	AT5G62090.2	Symbols: SLK2 | SEUSS-like 2 | chr5:24935221-24938540 REVERSE LENGTH=816	67.68	8.03e-154	1394
Prupe.2G290600	AT3G61060.1	Symbols: AtPP2-A13, PP2-A13 | phloem protein 2-A13 | chr3:22603166-22604336 FORWARD LENGTH=290	62.87	1.25e-97	904
Prupe.2G295800	AT5G52400.1	Symbols: CYP715A1 | cytochrome P450, family 715, subfamily A, polypeptide 1 | chr5:21272949-21275509 FORWARD LENGTH=519	59.64	0	1660
Prupe.2G295900	AT4G20850.1	Symbols: TPP2 | tripeptidyl peptidase ii | chr4:11160935-11169889 REVERSE LENGTH=1380	71.07	0	4898
Prupe.2G296000	AT5G23870.2	Symbols: | Pectinacetylesterase family protein | chr5:8045958-8049999 REVERSE LENGTH=436	70.68	4.28e-164	1479
Prupe.2G296100	AT4G33410.1	Symbols: ATSPPL1, SPPL1 | SIGNAL PEPTIDE PEPTIDASE-LIKE 1 | chr4:16081640-16083119 FORWARD LENGTH=372	83.6	0	1656
Prupe.2G296200	AT5G23880.1	Symbols: EMB1265, CPSF100, ESP5, ATCPSF100 | cleavage and polyadenylation specificity factor 100 | chr5:8052550-8058147 FORWARD LENGTH=739	77.08	0	3144
Prupe.2G296300	AT1G64950.1	Symbols: CYP89A5 | cytochrome P450, family 89, subfamily A, polypeptide 5 | chr1:24127587-24129119 FORWARD LENGTH=510	60.79	2.05e-168	1518
Prupe.2G296400	AT1G64900.1	Symbols: CYP89A2, CYP89 | cytochrome P450, family 89, subfamily A, polypeptide 2 | chr1:24113283-24114803 FORWARD LENGTH=506	63.1	1.52e-64	616
Prupe.2G296500	AT1G64940.1	Symbols: CYP89A6 | cytochrome P450, family 87, subfamily A, polypeptide 6 | chr1:24123789-24125324 FORWARD LENGTH=511	60.03	1.28e-180	1623
Prupe.2G296600	AT1G64940.1	Symbols: CYP89A6 | cytochrome P450, family 87, subfamily A, polypeptide 6 | chr1:24123789-24125324 FORWARD LENGTH=511	59.8	4.26e-180	1618
Prupe.2G296700	AT5G23890.1	Symbols: | LOCATED IN: mitochondrion, chloroplast thylakoid membrane, chloroplast, plastid, chloroplast envelope; EXPRESSED IN: 24 plant structures; EXPRESSED DURING: 14 growth stages; CONTAINS InterPro DOMAIN/s: S-layer homology domain (InterPro:IPR001119); BEST Arabidopsis thaliana protein match is: unknown protein (TAIR:AT5G52410.2); Has 1807 Blast hits to 1807 proteins in 277 species: Archae …	60.32	0	1684
Prupe.2G296800	AT3G53740.4	Symbols: | Ribosomal protein L36e family protein | chr3:19913921-19914813 REVERSE LENGTH=112	69.64	5.46e-37	375
Prupe.2G296900	AT3G49050.1	Symbols: | alpha/beta-Hydrolases superfamily protein | chr3:18181498-18183613 FORWARD LENGTH=477	80.75	0	1767
Prupe.2G297000	AT4G25600.1	Symbols: | Oxoglutarate/iron-dependent oxygenase | chr4:13060712-13062359 FORWARD LENGTH=291	49.31	3.48e-74	702
Prupe.2G297100	No matched	unknown	--	--	--
Prupe.2G297200	AT5G23910.1	Symbols: | ATP binding microtubule motor family protein | chr5:8068452-8072723 FORWARD LENGTH=701	40.69	1.7e-126	1157
Prupe.2G297300	AT3G49055.1	Symbols: | unknown protein; EXPRESSED IN: cotyledon; BEST Arabidopsis thaliana protein match is: unknown protein (TAIR:AT1G24560.1); Has 52205 Blast hits to 29376 proteins in 1994 species: Archae - 873; Bacteria - 6150; Metazoa - 27099; Fungi - 3784; Plants - 3062; Viruses - 130; Other Eukaryotes - 11107 (source: NCBI BLink). | chr3:18185166-18186968 REVERSE LENGTH=480	31.54	1.77e-44	449
Prupe.2G297400	AT3G49060.1	Symbols: | U-box domain-containing protein kinase family protein | chr3:18187386-18191878 REVERSE LENGTH=805	48.71	0	1933
Prupe.2G297500	AT4G25610.1	Symbols: | C2H2-like zinc finger protein | chr4:13063801-13066860 FORWARD LENGTH=586	39.5	1.05e-116	1073
Prupe.2G297600	AT5G52420.1	Symbols: | unknown protein; FUNCTIONS IN: molecular_function unknown; INVOLVED IN: biological_process unknown; LOCATED IN: endoplasmic reticulum; EXPRESSED IN: 24 plant structures; EXPRESSED DURING: 13 growth stages; BEST Arabidopsis thaliana protein match is: unknown protein (TAIR:AT5G23920.1); Has 30201 Blast hits to 17322 proteins in 780 species: Archae - 12; Bacteria - 1396; Metazoa - 17338; …	45.83	2.91e-34	355
Prupe.2G297700	AT5G52420.1	Symbols: | unknown protein; FUNCTIONS IN: molecular_function unknown; INVOLVED IN: biological_process unknown; LOCATED IN: endoplasmic reticulum; EXPRESSED IN: 24 plant structures; EXPRESSED DURING: 13 growth stages; BEST Arabidopsis thaliana protein match is: unknown protein (TAIR:AT5G23920.1); Has 30201 Blast hits to 17322 proteins in 780 species: Archae - 12; Bacteria - 1396; Metazoa - 17338; …	48.13	4.79e-55	536
Prupe.2G297800	AT5G52420.1	Symbols: | unknown protein; FUNCTIONS IN: molecular_function unknown; INVOLVED IN: biological_process unknown; LOCATED IN: endoplasmic reticulum; EXPRESSED IN: 24 plant structures; EXPRESSED DURING: 13 growth stages; BEST Arabidopsis thaliana protein match is: unknown protein (TAIR:AT5G23920.1); Has 30201 Blast hits to 17322 proteins in 780 species: Archae - 12; Bacteria - 1396; Metazoa - 17338; …	52.01	5.91e-67	639
Prupe.2G297900	AT3G61415.2	Symbols: ASK21, SK21 | SKP1-like 21 | chr3:22723052-22725577 REVERSE LENGTH=349	59.15	7.33e-106	976
Prupe.2G298000	AT4G23420.2	Symbols: | NAD(P)-binding Rossmann-fold superfamily protein | chr4:12226288-12228562 FORWARD LENGTH=316	73.39	1.18e-133	1215
Prupe.2G298100	AT1G63700.1	Symbols: EMB71, YDA, MAPKKK4 | Protein kinase superfamily protein | chr1:23625208-23629031 REVERSE LENGTH=883	53.4	0	2074
Prupe.2G298200	AT1G02260.1	Symbols: | Divalent ion symporter | chr1:440757-442459 REVERSE LENGTH=502	64.13	0	1717
Prupe.2G298300	AT5G52430.1	Symbols: | hydroxyproline-rich glycoprotein family protein | chr5:21283093-21285045 REVERSE LENGTH=438	50.09	3.53e-111	1024
Prupe.2G300300	AT4G25660.1	Symbols: | PPPDE putative thiol peptidase family protein | chr4:13083677-13084989 FORWARD LENGTH=255	73.19	2.14e-101	936
Prupe.2G300400	AT4G25670.2	Symbols: | unknown protein; LOCATED IN: cellular_component unknown; EXPRESSED IN: male gametophyte, pollen tube; EXPRESSED DURING: M germinated pollen stage; BEST Arabidopsis thaliana protein match is: unknown protein (TAIR:AT4G25690.2). | chr4:13085431-13085997 REVERSE LENGTH=188	43.19	1.55e-34	358
Prupe.2G300500	AT5G52552.1	Symbols: CPuORF14 | conserved peptide upstream open reading frame 14 | chr5:21329119-21329277 REVERSE LENGTH=52	71.15	1.35e-16	199
Prupe.2G300600	AT5G24020.1	Symbols: MIND, ARC11, ATMIND1 | septum site-determining protein (MIND) | chr5:8116731-8117711 FORWARD LENGTH=326	77.81	1.5e-128	1171
Prupe.2G300700	No matched	unknown	--	--	--
Prupe.2G300800	AT4G25700.1	Symbols: BETA-OHASE 1, B1, chy1, BCH1 | beta-hydroxylase 1 | chr4:13094142-13095866 REVERSE LENGTH=310	66.31	1.1e-105	974
Prupe.2G300900	AT3G48950.1	Symbols: | Pectin lyase-like superfamily protein | chr3:18148017-18149987 FORWARD LENGTH=469	69.12	0	1680
Prupe.2G301000	AT3G48950.1	Symbols: | Pectin lyase-like superfamily protein | chr3:18148017-18149987 FORWARD LENGTH=469	68.81	0	1690
Prupe.2G301100	AT1G01540.2	Symbols: | Protein kinase superfamily protein | chr1:195980-198383 FORWARD LENGTH=472	48.14	6.43e-108	995
Prupe.2G301200	AT4G25720.1	Symbols: ATQC, QC, QCT | glutaminyl cyclase | chr4:13099929-13102470 REVERSE LENGTH=320	72.11	4.6e-104	960
Prupe.2G301300	AT5G52640.1	Symbols: HSP81-1, ATHS83, HSP81.1, HSP83, ATHSP90.1, AtHsp90-1, HSP90.1 | heat shock protein 90.1 | chr5:21352542-21355147 FORWARD LENGTH=705	81.56	0	3003
Prupe.2G301400	AT4G01290.2	Symbols: | unknown protein; FUNCTIONS IN: molecular_function unknown; INVOLVED IN: biological_process unknown; LOCATED IN: cellular_component unknown; EXPRESSED IN: 24 plant structures; EXPRESSED DURING: 15 growth stages; Has 1797 Blast hits to 1352 proteins in 216 species: Archae - 0; Bacteria - 202; Metazoa - 850; Fungi - 267; Plants - 109; Viruses - 0; Other Eukaryotes - 369 (source: NCBI BLin…	27.16	5.14e-12	169
Prupe.2G301500	AT5G52660.1	Symbols: | Homeodomain-like superfamily protein | chr5:21359423-21362037 REVERSE LENGTH=330	57.4	1.42e-89	835
Prupe.2G301600	AT1G01490.2	Symbols: | Heavy metal transport/detoxification superfamily protein | chr1:180401-182066 REVERSE LENGTH=177	66.19	1.56e-19	225
Prupe.2G301700	AT5G52780.1	Symbols: | Protein of unknown function (DUF3464) | chr5:21390943-21391449 REVERSE LENGTH=168	36.2	3.88e-22	250
Prupe.2G301800	AT5G52790.1	Symbols: | CBS domain-containing protein with a domain of unknown function (DUF21) | chr5:21391740-21394327 REVERSE LENGTH=500	50.09	1.07e-125	1149
Prupe.2G301900	AT5G52800.3	Symbols: | DNA primases | chr5:21396053-21399419 FORWARD LENGTH=614	56.88	0	1719
Prupe.2G302000	AT5G52810.1	Symbols: | NAD(P)-binding Rossmann-fold superfamily protein | chr5:21399524-21400501 FORWARD LENGTH=325	61.37	1.73e-120	1102
Prupe.2G302100	AT3G49140.1	Symbols: | Pentatricopeptide repeat (PPR) superfamily protein | chr3:18212187-18215557 REVERSE LENGTH=499	45.21	1.23e-119	1097
Prupe.2G302200	AT4G21190.1	Symbols: emb1417 | Pentatricopeptide repeat (PPR) superfamily protein | chr4:11292493-11293763 REVERSE LENGTH=307	67.6	3.68e-98	909
Prupe.2G302300	AT1G79940.3	Symbols: ATERDJ2A | DnaJ / Sec63 Brl domains-containing protein | chr1:30070023-30073237 FORWARD LENGTH=687	81	0	2765
Prupe.2G302400	AT5G62650.1	Symbols: | Tic22-like family protein | chr5:25152873-25155872 REVERSE LENGTH=529	69.52	0	1719
Prupe.2G302500	AT5G52830.1	Symbols: WRKY27, ATWRKY27 | WRKY DNA-binding protein 27 | chr5:21410996-21412218 FORWARD LENGTH=348	80.43	3.36e-39	402
Prupe.2G302600	AT5G52840.1	Symbols: | NADH-ubiquinone oxidoreductase-related | chr5:21413718-21414794 FORWARD LENGTH=169	84.7	1.04e-79	746
Prupe.2G302700	AT5G52850.1	Symbols: | Pentatricopeptide repeat (PPR) superfamily protein | chr5:21414935-21417616 REVERSE LENGTH=893	49.5	0	2121
Prupe.2G302800	AT4G11260.1	Symbols: ATSGT1B, ETA3, RPR1, EDM1, SGT1B | phosphatase-related | chr4:6851515-6853719 REVERSE LENGTH=358	60.05	1.55e-118	1086
Prupe.3G068900	AT1G15240.2	Symbols: | Phox-associated domain;Phox-like;Sorting nexin, C-terminal | chr1:5243799-5248604 FORWARD LENGTH=1020	50.48	0	2692
Prupe.3G069000	AT3G16080.1	Symbols: | Zinc-binding ribosomal protein family protein | chr3:5454892-5455677 FORWARD LENGTH=95	93.97	3.73e-41	411
Prupe.3G069100	AT1G79890.1	Symbols: | RAD3-like DNA-binding helicase protein | chr1:30048655-30052203 FORWARD LENGTH=882	60.08	0	2715
Prupe.3G069200	AT3G16070.1	Symbols: | unknown protein; BEST Arabidopsis thaliana protein match is: unknown protein (TAIR:AT1G15260.1); Has 26 Blast hits to 26 proteins in 7 species: Archae - 0; Bacteria - 0; Metazoa - 0; Fungi - 0; Plants - 26; Viruses - 0; Other Eukaryotes - 0 (source: NCBI BLink). | chr3:5451864-5452316 REVERSE LENGTH=150	36.51	2.53e-22	253
Prupe.3G069300	No matched	unknown	--	--	--
Prupe.3G069400	AT3G16060.1	Symbols: | ATP binding microtubule motor family protein | chr3:5447503-5451196 FORWARD LENGTH=684	70.81	0	2473
Prupe.3G069500	AT3G16050.1	Symbols: A37, ATPDX1.2, PDX1.2 | pyridoxine biosynthesis 1.2 | chr3:5444121-5445065 REVERSE LENGTH=314	69.96	3.93e-129	1176
Prupe.3G069600	AT1G79900.1	Symbols: ATMBAC2, BAC2 | Mitochondrial substrate carrier family protein | chr1:30052524-30053599 REVERSE LENGTH=296	63.15	3.97e-101	935
Prupe.3G069700	AT1G79900.1	Symbols: ATMBAC2, BAC2 | Mitochondrial substrate carrier family protein | chr1:30052524-30053599 REVERSE LENGTH=296	66.11	7.56e-114	1044
Prupe.3G069800	AT3G24506.1	Symbols: | unknown protein; FUNCTIONS IN: molecular_function unknown; INVOLVED IN: biological_process unknown; LOCATED IN: chloroplast; EXPRESSED IN: 22 plant structures; EXPRESSED DURING: 14 growth stages; BEST Arabidopsis thaliana protein match is: unknown protein (TAIR:AT2G17240.1); Has 4864 Blast hits to 709 proteins in 125 species: Archae - 0; Bacteria - 592; Metazoa - 786; Fungi - 33; Plant…	69.11	2.19e-18	217
Prupe.3G069900	AT1G15270.1	Symbols: | Translation machinery associated TMA7 | chr1:5250833-5252020 REVERSE LENGTH=64	62.5	1.67e-14	181
Prupe.3G070000	AT3G16030.1	Symbols: CES101 | lectin protein kinase family protein | chr3:5439609-5442802 FORWARD LENGTH=850	48.51	0	1808
Prupe.3G070100	No matched	unknown	--	--	--
Prupe.3G070200	AT1G79910.1	Symbols: | Regulator of Vps4 activity in the MVB pathway protein | chr1:30055050-30057011 FORWARD LENGTH=381	43.14	1.61e-67	647
Prupe.3G070300	AT1G79915.1	Symbols: | Putative methyltransferase family protein | chr1:30057220-30058657 FORWARD LENGTH=312	50.62	4.03e-83	780
Prupe.3G070400	AT1G52320.4	Symbols: | unknown protein; FUNCTIONS IN: molecular_function unknown; INVOLVED IN: N-terminal protein myristoylation; LOCATED IN: plasma membrane; EXPRESSED IN: 23 plant structures; EXPRESSED DURING: 14 growth stages; CONTAINS InterPro DOMAIN/s: Protein of unknown function DUF632 (InterPro:IPR006867); BEST Arabidopsis thaliana protein match is: Protein of unknown function (DUF630 and DUF632) (TAI…	61.67	2.49e-155	1406
Prupe.3G070500	AT4G19640.1	Symbols: ARA7, ARA-7, ATRABF2B, ATRAB5B, RABF2B, ATRAB-F2B, RAB-F2B | Ras-related small GTP-binding family protein | chr4:10687441-10689449 REVERSE LENGTH=200	63.69	6.09e-61	586
Prupe.3G070600	AT1G52330.1	Symbols: | Late embryogenesis abundant (LEA) hydroxyproline-rich glycoprotein family | chr1:19488962-19489763 FORWARD LENGTH=214	49.5	1.01e-50	498
Prupe.3G070700	AT2G25735.1	Symbols: | unknown protein; Has 31 Blast hits to 31 proteins in 9 species: Archae - 0; Bacteria - 0; Metazoa - 0; Fungi - 0; Plants - 31; Viruses - 0; Other Eukaryotes - 0 (source: NCBI BLink). | chr2:10975345-10975704 REVERSE LENGTH=119	58.53	9.62e-07	114
Prupe.3G070800	AT1G52343.1	Symbols: | unknown protein; BEST Arabidopsis thaliana protein match is: unknown protein (TAIR:AT4G32680.1); Has 30201 Blast hits to 17322 proteins in 780 species: Archae - 12; Bacteria - 1396; Metazoa - 17338; Fungi - 3422; Plants - 5037; Viruses - 0; Other Eukaryotes - 2996 (source: NCBI BLink). | chr1:19494226-19495718 REVERSE LENGTH=249	35.44	2.11e-18	221
Prupe.3G070900	AT1G79960.1	Symbols: ATOFP14, OFP14 | ovate family protein 14 | chr1:30079665-30080549 REVERSE LENGTH=294	35.59	2.53e-34	358
Prupe.3G071000	AT1G79950.1	Symbols: | RAD3-like DNA-binding helicase protein | chr1:30073580-30079537 FORWARD LENGTH=1040	64.68	0	2652
Prupe.3G071100	AT3G18830.1	Symbols: ATPLT5, PMT5, ATPMT5 | polyol/monosaccharide transporter 5 | chr3:6489000-6491209 REVERSE LENGTH=539	65.31	1.32e-79	749
Prupe.3G071200	AT1G06280.1	Symbols: LBD2 | LOB domain-containing protein 2 | chr1:1920327-1920947 REVERSE LENGTH=206	45.94	1.19e-14	183
Prupe.3G071300	AT1G79920.1	Symbols: | Heat shock protein 70 (Hsp 70) family protein | chr1:30058935-30062224 REVERSE LENGTH=831	77.79	0	3519
Prupe.3G071400	AT3G16010.1	Symbols: | Pentatricopeptide repeat (PPR-like) superfamily protein | chr3:5434142-5436244 FORWARD LENGTH=642	71.49	0	2478
Prupe.3G071500	AT3G24490.1	Symbols: | Alcohol dehydrogenase transcription factor Myb/SANT-like family protein | chr3:8911022-8912023 FORWARD LENGTH=333	52.19	2.05e-61	593
Prupe.3G071600	AT2G25690.2	Symbols: | Protein of unknown function (DUF581) | chr2:10940530-10941649 REVERSE LENGTH=324	30.19	2.8e-21	247
Prupe.3G071700	AT3G16000.1	Symbols: MFP1 | MAR binding filament-like protein 1 | chr3:5431041-5433613 REVERSE LENGTH=726	41.5	1.59e-118	1089
Prupe.3G071800	AT5G59440.3	Symbols: ZEU1 | P-loop containing nucleoside triphosphate hydrolases superfamily protein | chr5:23971397-23972729 FORWARD LENGTH=271	63.56	9.48e-86	801
Prupe.3G071900	AT1G79990.1	Symbols: | structural molecules | chr1:30084522-30091949 FORWARD LENGTH=1135	69.53	1.18e-60	581
Prupe.3G072000	AT3G15990.1	Symbols: SULTR3;4 | sulfate transporter 3;4 | chr3:5427081-5430679 FORWARD LENGTH=653	77.16	0	2681
Prupe.3G072100	No matched	unknown	--	--	--
Prupe.3G072200	AT1G52360.1	Symbols: | Coatomer, beta&apos; subunit | chr1:19499282-19505397 FORWARD LENGTH=926	75.25	4.06e-141	1280
Prupe.3G072300	AT1G52360.1	Symbols: | Coatomer, beta&apos; subunit | chr1:19499282-19505397 FORWARD LENGTH=926	84.55	0	4286
Prupe.3G072400	No matched	unknown	--	--	--
Prupe.3G072500	AT1G52380.1	Symbols: | NUP50 (Nucleoporin 50 kDa) protein | chr1:19509979-19511301 FORWARD LENGTH=440	63.09	1.42e-57	560
Prupe.3G072600	No matched	unknown	--	--	--
Prupe.3G074200	AT4G30990.1	Symbols: | ARM repeat superfamily protein | chr4:15084456-15097860 FORWARD LENGTH=2599	47.46	0	6000
Prupe.3G074300	AT1G80410.1	Symbols: EMB2753 | tetratricopeptide repeat (TPR)-containing protein | chr1:30227963-30234832 REVERSE LENGTH=897	72.58	0	3462
Prupe.3G074400	AT1G80400.1	Symbols: | RING/U-box superfamily protein | chr1:30225864-30227360 FORWARD LENGTH=407	69.93	8.19e-132	1201
Prupe.3G074500	No matched	unknown	--	--	--
Prupe.3G074600	AT1G08510.1	Symbols: FATB | fatty acyl-ACP thioesterases B | chr1:2691546-2693409 REVERSE LENGTH=412	47.63	5.14e-81	762
Prupe.3G074700	AT1G08510.1	Symbols: FATB | fatty acyl-ACP thioesterases B | chr1:2691546-2693409 REVERSE LENGTH=412	46.44	9.02e-78	734
Prupe.3G074800	AT3G15540.1	Symbols: IAA19, MSG2 | indole-3-acetic acid inducible 19 | chr3:5264100-5265378 FORWARD LENGTH=197	59.69	1.25e-55	539
Prupe.3G074900	AT3G23050.1	Symbols: IAA7, AXR2 | indole-3-acetic acid 7 | chr3:8194768-8196716 FORWARD LENGTH=243	48.03	7.12e-50	491
Prupe.3G075000	No matched	unknown	--	--	--
Prupe.3G075100	AT1G80380.2	Symbols: | P-loop containing nucleoside triphosphate hydrolases superfamily protein | chr1:30217332-30219784 FORWARD LENGTH=456	71.35	5.29e-164	1479
Prupe.3G075200	AT1G80370.1	Symbols: CYCA2;4 | Cyclin A2;4 | chr1:30214694-30216861 FORWARD LENGTH=461	51.12	5.12e-127	1160
Prupe.3G075300	AT1G80360.1	Symbols: | Pyridoxal phosphate (PLP)-dependent transferases superfamily protein | chr1:30208736-30210643 REVERSE LENGTH=394	69.54	4.51e-169	1522
Prupe.3G075400	AT1G80350.1	Symbols: ERH3, AAA1, FRA2, LUE1, ATKTN1, KTN1, FRC2, BOT1, FTR | P-loop containing nucleoside triphosphate hydrolases superfamily protein | chr1:30205499-30208050 REVERSE LENGTH=523	80.49	0	2220
Prupe.3G075500	AT4G14746.1	Symbols: | CONTAINS InterPro DOMAIN/s: EGF-like (InterPro:IPR006210); Has 259 Blast hits to 234 proteins in 55 species: Archae - 0; Bacteria - 0; Metazoa - 184; Fungi - 0; Plants - 69; Viruses - 0; Other Eukaryotes - 6 (source: NCBI BLink). | chr4:8462720-8464326 REVERSE LENGTH=212	31.25	8.51e-11	153
Prupe.3G075600	AT1G15550.1	Symbols: GA4, ATGA3OX1, GA3OX1 | gibberellin 3-oxidase 1 | chr1:5344569-5346078 REVERSE LENGTH=358	63.17	3.39e-132	1203
Prupe.3G075700	AT1G52820.1	Symbols: | 2-oxoglutarate (2OG) and Fe(II)-dependent oxygenase superfamily protein | chr1:19669216-19670321 FORWARD LENGTH=317	72.23	4.6e-140	1271
Prupe.3G075800	AT1G52820.1	Symbols: | 2-oxoglutarate (2OG) and Fe(II)-dependent oxygenase superfamily protein | chr1:19669216-19670321 FORWARD LENGTH=317	52.69	1.22e-63	610
Prupe.3G075900	AT1G52820.1	Symbols: | 2-oxoglutarate (2OG) and Fe(II)-dependent oxygenase superfamily protein | chr1:19669216-19670321 FORWARD LENGTH=317	64.03	6.24e-124	1131
Prupe.3G076000	AT1G56440.1	Symbols: TPR5 | Tetratricopeptide repeat (TPR)-like superfamily protein | chr1:21138765-21141482 REVERSE LENGTH=476	42.47	1.58e-37	385
Prupe.3G076100	AT4G13670.1	Symbols: PTAC5 | plastid transcriptionally active 5 | chr4:7948644-7950779 FORWARD LENGTH=387	57.29	3.68e-57	552
Prupe.3G076200	AT1G52800.1	Symbols: | 2-oxoglutarate (2OG) and Fe(II)-dependent oxygenase superfamily protein | chr1:19664044-19665362 FORWARD LENGTH=314	51.96	6.45e-96	890
Prupe.3G076300	AT1G52790.1	Symbols: | 2-oxoglutarate (2OG) and Fe(II)-dependent oxygenase superfamily protein | chr1:19662194-19663301 REVERSE LENGTH=310	62.01	5.37e-111	1020
Prupe.3G076400	AT1G15520.1	Symbols: PDR12, ATPDR12, ABCG40, ATABCG40 | pleiotropic drug resistance 12 | chr1:5331993-5338175 REVERSE LENGTH=1423	63.82	0	5039
Prupe.3G076500	AT1G15520.1	Symbols: PDR12, ATPDR12, ABCG40, ATABCG40 | pleiotropic drug resistance 12 | chr1:5331993-5338175 REVERSE LENGTH=1423	66.62	0	5282
Prupe.3G076600	AT1G15520.1	Symbols: PDR12, ATPDR12, ABCG40, ATABCG40 | pleiotropic drug resistance 12 | chr1:5331993-5338175 REVERSE LENGTH=1423	64.34	0	1727
Prupe.3G076700	AT1G21280.1	Symbols: | CONTAINS InterPro DOMAIN/s: Retrotransposon gag protein (InterPro:IPR005162); Has 707 Blast hits to 705 proteins in 25 species: Archae - 0; Bacteria - 0; Metazoa - 4; Fungi - 0; Plants - 703; Viruses - 0; Other Eukaryotes - 0 (source: NCBI BLink). | chr1:7447690-7448403 REVERSE LENGTH=237	31.75	3.6e-25	280
Prupe.3G076800	AT1G15520.1	Symbols: PDR12, ATPDR12, ABCG40, ATABCG40 | pleiotropic drug resistance 12 | chr1:5331993-5338175 REVERSE LENGTH=1423	61.2	0	2822
Prupe.3G112600	AT3G58720.2	Symbols: | RING/U-box superfamily protein | chr3:21716920-21717908 REVERSE LENGTH=266	50.49	2.83e-26	287
Prupe.3G112700	AT2G30950.1	Symbols: VAR2, FTSH2 | FtsH extracellular protease family | chr2:13174692-13177064 FORWARD LENGTH=695	76.05	0	2670
Prupe.3G112800	AT2G41080.1	Symbols: | Tetratricopeptide repeat (TPR)-like superfamily protein | chr2:17132857-17134554 FORWARD LENGTH=565	64.24	0	1962
Prupe.3G112900	AT1G34300.1	Symbols: | lectin protein kinase family protein | chr1:12503450-12505939 FORWARD LENGTH=829	51.31	3.02e-18	213
Prupe.3G113000	AT5G18950.1	Symbols: | Tetratricopeptide repeat (TPR)-like superfamily protein | chr5:6328519-6329970 REVERSE LENGTH=483	43.82	1.94e-119	1096
Prupe.3G113100	AT1G06410.1	Symbols: ATTPS7, TPS7, ATTPSA | trehalose-phosphatase/synthase 7 | chr1:1955413-1958153 FORWARD LENGTH=851	76.04	0	3491
Prupe.3G113200	AT1G06400.1	Symbols: ARA2, ATRABA1A, ATRAB11E, ARA-2 | Ras-related small GTP-binding family protein | chr1:1951089-1952686 REVERSE LENGTH=216	81.65	8.71e-105	964
Prupe.3G113300	AT3G58710.2	Symbols: WRKY69, ATWRKY69 | WRKY DNA-binding protein 69 | chr3:21715192-21716766 FORWARD LENGTH=271	51.88	6.01e-58	561
Prupe.3G113400	AT2G42760.1	Symbols: | unknown protein; CONTAINS InterPro DOMAIN/s: Protein of unknown function DUF1685 (InterPro:IPR012881); Has 170 Blast hits to 164 proteins in 34 species: Archae - 0; Bacteria - 1; Metazoa - 26; Fungi - 10; Plants - 107; Viruses - 0; Other Eukaryotes - 26 (source: NCBI BLink). | chr2:17796382-17797185 REVERSE LENGTH=267	42.37	5.17e-27	295
Prupe.3G113500	AT2G42750.1	Symbols: | DNAJ heat shock N-terminal domain-containing protein | chr2:17793404-17795419 FORWARD LENGTH=344	60.99	9.36e-120	1096
Prupe.3G113600	AT3G03960.1	Symbols: | TCP-1/cpn60 chaperonin family protein | chr3:1024432-1027604 FORWARD LENGTH=549	83.48	0	2419
Prupe.3G113700	No matched	unknown	--	--	--
Prupe.3G113800	AT2G42740.1	Symbols: RPL16A | ribosomal protein large subunit 16A | chr2:17791794-17792946 FORWARD LENGTH=182	85.71	1.35e-88	823
Prupe.3G113900	No matched	unknown	--	--	--
Prupe.3G114000	AT3G03960.1	Symbols: | TCP-1/cpn60 chaperonin family protein | chr3:1024432-1027604 FORWARD LENGTH=549	83.26	0	2367
Prupe.3G114100	AT1G64770.1	Symbols: NDF2, NDH45 | NDH-dependent cyclic electron flow 1 | chr1:24057549-24059415 FORWARD LENGTH=348	60.44	3e-122	1118
Prupe.3G114200	No matched	unknown	--	--	--
Prupe.3G114300	AT5G67210.1	Symbols: | Protein of unknown function (DUF579) | chr5:26819019-26819972 FORWARD LENGTH=317	50	3.88e-32	337
Prupe.3G114400	AT1G68570.1	Symbols: | Major facilitator superfamily protein | chr1:25746811-25750110 FORWARD LENGTH=596	80	4.12e-18	212
Prupe.3G114500	AT5G46680.1	Symbols: | Pentatricopeptide repeat (PPR-like) superfamily protein | chr5:18941118-18942524 FORWARD LENGTH=468	51.86	2.75e-139	1266
Prupe.3G114600	AT3G22470.1	Symbols: | Pentatricopeptide repeat (PPR) superfamily protein | chr3:7966066-7967925 REVERSE LENGTH=619	50.13	1.99e-103	955
Prupe.3G114700	AT3G22470.1	Symbols: | Pentatricopeptide repeat (PPR) superfamily protein | chr3:7966066-7967925 REVERSE LENGTH=619	42.35	3.3e-136	1241
Prupe.3G114800	No matched	unknown	--	--	--
Prupe.3G114900	AT1G25360.1	Symbols: | Pentatricopeptide repeat (PPR) superfamily protein | chr1:8894428-8896800 FORWARD LENGTH=790	60.97	0	2537
Prupe.3G115000	AT2G30970.2	Symbols: ASP1 | aspartate aminotransferase 1 | chr2:13179012-13181686 FORWARD LENGTH=430	84.8	0	1916
Prupe.3G115100	AT1G25360.1	Symbols: | Pentatricopeptide repeat (PPR) superfamily protein | chr1:8894428-8896800 FORWARD LENGTH=790	63.99	0	2691
Prupe.3G115200	AT2G30980.1	Symbols: ASKdZeta, ATSK23, BIL1, ATSK2-2, SKdZeta | SHAGGY-related protein kinase dZeta | chr2:13182350-13185870 REVERSE LENGTH=412	91.92	0	1925
Prupe.3G115300	AT5G05340.1	Symbols: | Peroxidase superfamily protein | chr5:1579142-1580819 REVERSE LENGTH=324	61.61	7.29e-102	942
Prupe.3G115400	No matched	unknown	--	--	--
Prupe.3G115500	AT3G58690.1	Symbols: | Protein kinase superfamily protein | chr3:21709369-21711246 FORWARD LENGTH=400	76.02	1.54e-170	1534
Prupe.3G115600	AT2G42710.1	Symbols: | Ribosomal protein L1p/L10e family | chr2:17782352-17784830 FORWARD LENGTH=415	46.73	6.68e-91	848
Prupe.3G115700	AT2G42700.1	Symbols: | FUNCTIONS IN: molecular_function unknown; INVOLVED IN: vesicle-mediated transport, vesicle docking involved in exocytosis; LOCATED IN: cellular_component unknown; EXPRESSED IN: 22 plant structures; EXPRESSED DURING: 14 growth stages; CONTAINS InterPro DOMAIN/s: Sec1-like protein (InterPro:IPR001619); Has 30201 Blast hits to 17322 proteins in 780 species: Archae - 12; Bacteria - 1396; M…	55.2	0	2280
Prupe.3G115800	AT1G35710.1	Symbols: | Protein kinase family protein with leucine-rich repeat domain | chr1:13220940-13224386 FORWARD LENGTH=1120	48.78	0	2684
Prupe.3G115900	No matched	unknown	--	--	--
Prupe.3G116000	AT4G08850.1	Symbols: | Leucine-rich repeat receptor-like protein kinase family protein | chr4:5636693-5640496 REVERSE LENGTH=1045	45.42	0	2261
Prupe.3G116700	AT2G38300.1	Symbols: | myb-like HTH transcriptional regulator family protein | chr2:16044175-16045679 REVERSE LENGTH=340	73.25	8.04e-34	353
Prupe.3G116800	No matched	unknown	--	--	--
Prupe.3G116900	No matched	unknown	--	--	--
Prupe.3G117000	No matched	unknown	--	--	--
Prupe.3G117100	No matched	unknown	--	--	--
Prupe.3G117200	No matched	unknown	--	--	--
Prupe.3G117300	No matched	unknown	--	--	--
Prupe.3G117400	No matched	unknown	--	--	--
Prupe.3G117500	AT2G30990.2	Symbols: | Protein of unknown function (DUF688) | chr2:13187776-13189761 REVERSE LENGTH=593	45.32	4.17e-46	464
Prupe.3G117600	AT3G58640.2	Symbols: | Mitogen activated protein kinase kinase kinase-related | chr3:21687153-21692675 REVERSE LENGTH=809	69.59	0	2985
Prupe.3G117700	AT2G42620.1	Symbols: MAX2, ORE9, PPS | RNI-like superfamily protein | chr2:17756170-17758251 FORWARD LENGTH=693	58.11	0	2125
Prupe.3G117800	AT5G64130.1	Symbols: | cAMP-regulated phosphoprotein 19-related protein | chr5:25664547-25665339 REVERSE LENGTH=115	66.66	1.05e-31	329
Prupe.3G117900	AT1G06320.1	Symbols: | unknown protein; Has 24 Blast hits to 24 proteins in 10 species: Archae - 0; Bacteria - 2; Metazoa - 0; Fungi - 0; Plants - 20; Viruses - 0; Other Eukaryotes - 2 (source: NCBI BLink). | chr1:1930602-1931449 FORWARD LENGTH=195	35.83	2.32e-19	227
Prupe.3G153400	No matched	unknown	--	--	--
Prupe.3G153500	AT3G28960.1	Symbols: | Transmembrane amino acid transporter family protein | chr3:10984245-10985767 REVERSE LENGTH=405	42.42	2.16e-26	287
Prupe.3G153600	No matched	unknown	--	--	--
Prupe.3G160300	AT5G37790.1	Symbols: | Protein kinase superfamily protein | chr5:15008433-15011025 REVERSE LENGTH=552	66.66	0	1684
Prupe.3G160400	AT3G03430.1	Symbols: | Calcium-binding EF-hand family protein | chr3:814481-814732 FORWARD LENGTH=83	74.07	4.1e-30	315
Prupe.3G160500	AT1G66430.1	Symbols: | pfkB-like carbohydrate kinase family protein | chr1:24778400-24780393 FORWARD LENGTH=384	68.91	1.8e-149	1353
Prupe.3G160600	AT1G18210.2	Symbols: | Calcium-binding EF-hand family protein | chr1:6268273-6268785 REVERSE LENGTH=170	50	4.8e-39	395
Prupe.3G160700	AT1G66080.1	Symbols: | unknown protein; CONTAINS InterPro DOMAIN/s: Protein of unknown function DUF775 (InterPro:IPR008493); Has 285 Blast hits to 283 proteins in 133 species: Archae - 0; Bacteria - 0; Metazoa - 120; Fungi - 88; Plants - 50; Viruses - 0; Other Eukaryotes - 27 (source: NCBI BLink). | chr1:24600356-24601027 REVERSE LENGTH=190	80	2.27e-87	813
Prupe.3G160800	AT5G37720.2	Symbols: ALY4 | ALWAYS EARLY 4 | chr5:14981805-14983978 REVERSE LENGTH=280	54.97	1.72e-61	592
Prupe.3G160900	No matched	unknown	--	--	--
Prupe.3G161000	AT5G16630.2	Symbols: ATRAD4, RAD4 | DNA repair protein Rad4 family | chr5:5455325-5459461 FORWARD LENGTH=865	46.96	0	1921
Prupe.3G161100	AT1G14900.1	Symbols: HMGA | high mobility group A | chr1:5138665-5139353 REVERSE LENGTH=204	62.16	1.72e-23	262
Prupe.3G161200	AT5G16720.1	Symbols: | Protein of unknown function, DUF593 | chr5:5494309-5496562 FORWARD LENGTH=675	37.82	1.56e-57	564
Prupe.3G161300	AT1G66330.2	Symbols: | senescence-associated family protein | chr1:24729880-24732144 REVERSE LENGTH=417	59.67	8.68e-132	1201
Prupe.3G163200	No matched	unknown	--	--	--
Prupe.3G163300	AT1G66370.1	Symbols: MYB113, AtMYB113 | myb domain protein 113 | chr1:24753634-24754604 FORWARD LENGTH=246	45.68	1.11e-47	472
Prupe.3G163400	AT5G16550.1	Symbols: | unknown protein; Has 30201 Blast hits to 17322 proteins in 780 species: Archae - 12; Bacteria - 1396; Metazoa - 17338; Fungi - 3422; Plants - 5037; Viruses - 0; Other Eukaryotes - 2996 (source: NCBI BLink). | chr5:5405526-5406641 FORWARD LENGTH=249	44.79	1.66e-39	401
Prupe.3G163500	AT5G16560.1	Symbols: KAN, KAN1 | Homeodomain-like superfamily protein | chr5:5407365-5411092 REVERSE LENGTH=403	44.97	2.67e-59	576
Prupe.3G163600	AT4G39260.3	Symbols: CCR1, ATGRP8, GR-RBP8, GRP8 | cold, circadian rhythm, and RNA binding 1 | chr4:18274166-18274958 REVERSE LENGTH=92	74.13	5.29e-19	220
Prupe.3G163700	AT4G09670.1	Symbols: | Oxidoreductase family protein | chr4:6107382-6109049 REVERSE LENGTH=362	50.13	2.8e-103	954
Prupe.3G163800	AT3G14330.1	Symbols: | Tetratricopeptide repeat (TPR)-like superfamily protein | chr3:4779688-4782451 REVERSE LENGTH=710	58.74	0	1891
Prupe.3G163900	AT5G55490.1	Symbols: ATGEX1, GEX1 | gamete expressed protein 1 | chr5:22478822-22481071 REVERSE LENGTH=593	51.91	9.22e-168	1512
Prupe.3G164000	AT1G03670.1	Symbols: | ankyrin repeat family protein | chr1:914222-916222 REVERSE LENGTH=616	27.45	2.07e-15	197
Prupe.3G164100	AT1G66140.1	Symbols: ZFP4 | zinc finger protein 4 | chr1:24620063-24620845 REVERSE LENGTH=260	47.12	1.18e-35	369
Prupe.3G164200	AT5G37490.1	Symbols: | ARM repeat superfamily protein | chr5:14887744-14889051 FORWARD LENGTH=435	49.75	5.91e-110	1013
Prupe.3G164300	AT2G01820.1	Symbols: | Leucine-rich repeat protein kinase family protein | chr2:357664-360681 REVERSE LENGTH=943	55.25	0	2630
Prupe.3G164400	AT5G05710.1	Symbols: | Pleckstrin homology (PH) domain superfamily protein | chr5:1715943-1716377 FORWARD LENGTH=144	83.09	3.54e-64	611
Prupe.3G200100	No matched	unknown	--	--	--
Prupe.3G200200	AT5G48170.1	Symbols: SLY2 | F-box family protein | chr5:19532729-19533202 REVERSE LENGTH=157	56.45	1.97e-32	338
Prupe.3G200300	AT2G05230.1	Symbols: | DNAJ heat shock N-terminal domain-containing protein | chr2:1899818-1901938 REVERSE LENGTH=706	53.07	0	1728
Prupe.3G200400	AT2G04900.1	Symbols: | unknown protein; FUNCTIONS IN: molecular_function unknown; INVOLVED IN: N-terminal protein myristoylation; LOCATED IN: cellular_component unknown; EXPRESSED IN: 23 plant structures; EXPRESSED DURING: 15 growth stages; CONTAINS InterPro DOMAIN/s: Protein of unknown function DUF423 (InterPro:IPR006696); Has 1824 Blast hits to 1824 proteins in 878 species: Archae - 0; Bacteria - 1498; Met…	75.67	1.36e-45	449
Prupe.3G200500	AT2G05160.1	Symbols: | CCCH-type zinc fingerfamily protein with RNA-binding domain | chr2:1859011-1860931 REVERSE LENGTH=536	51.78	7.71e-146	1323
Prupe.3G200600	AT2G05170.1	Symbols: ATVPS11, VPS11 | vacuolar protein sorting 11 | chr2:1870020-1873278 FORWARD LENGTH=932	77.62	0	3940
Prupe.3G200700	AT3G07760.2	Symbols: | Sterile alpha motif (SAM) domain-containing protein | chr3:2476723-2477947 FORWARD LENGTH=125	91.12	1.52e-63	604
Prupe.3G200800	AT2G05120.1	Symbols: | Nucleoporin, Nup133/Nup155-like | chr2:1842069-1846858 REVERSE LENGTH=1285	57.73	0	3828
Prupe.3G200900	AT3G22910.1	Symbols: | ATPase E1-E2 type family protein / haloacid dehalogenase-like hydrolase family protein | chr3:8116335-8119388 REVERSE LENGTH=1017	33.26	1.99e-119	1098
Prupe.3G201000	AT2G05100.1	Symbols: LHCB2.1, LHCB2 | photosystem II light harvesting complex gene 2.1 | chr2:1823449-1824331 REVERSE LENGTH=265	82.64	7.81e-127	1155
Prupe.3G201100	AT2G29760.1	Symbols: OTP81 | Tetratricopeptide repeat (TPR)-like superfamily protein | chr2:12712884-12715100 FORWARD LENGTH=738	39.62	1.92e-161	1458
Prupe.3G201200	AT5G65560.1	Symbols: | Pentatricopeptide repeat (PPR) superfamily protein | chr5:26201012-26203759 REVERSE LENGTH=915	34.92	2.63e-150	1364
Prupe.3G201300	No matched	unknown	--	--	--
Prupe.3G201400	AT3G07770.1	Symbols: Hsp89.1, AtHsp90.6, AtHsp90-6 | HEAT SHOCK PROTEIN 89.1 | chr3:2479611-2483970 FORWARD LENGTH=799	73.91	0	3023
Prupe.3G201500	AT5G48160.2	Symbols: OBE2 | Protein of unknown function (DUF1423) | chr5:19528019-19529820 REVERSE LENGTH=574	69.47	0	2100
Prupe.3G201600	AT5G26730.1	Symbols: | Fasciclin-like arabinogalactan family protein | chr5:9300422-9301990 FORWARD LENGTH=268	43.06	8.34e-24	263
Prupe.3G201700	AT5G35750.1	Symbols: AHK2, HK2 | histidine kinase 2 | chr5:13911743-13916337 REVERSE LENGTH=1176	61.29	0	3569
Prupe.3G201800	AT5G35740.1	Symbols: | Carbohydrate-binding X8 domain superfamily protein | chr5:13910572-13911095 REVERSE LENGTH=119	75	2.12e-42	421
Prupe.3G201900	AT5G48150.2	Symbols: PAT1 | GRAS family transcription factor | chr5:19522497-19524053 REVERSE LENGTH=490	77.47	0	1809
Prupe.3G202000	AT2G04880.2	Symbols: ZAP1, ATWRKY1, WRKY1 | zinc-dependent activator protein-1 | chr2:1718557-1720219 FORWARD LENGTH=463	52.82	8.91e-76	718
Prupe.3G202100	No matched	unknown	--	--	--
Prupe.3G202200	AT3G07790.1	Symbols: | DGCR14-related | chr3:2487491-2489017 FORWARD LENGTH=508	71.72	0	1731
Prupe.3G202300	AT5G55560.1	Symbols: | Protein kinase superfamily protein | chr5:22506477-22507757 REVERSE LENGTH=314	77.93	5.9e-137	1243
Prupe.3G202400	AT5G48130.1	Symbols: | Phototropic-responsive NPH3 family protein | chr5:19516291-19518450 FORWARD LENGTH=625	56.36	0	1790
Prupe.3G202500	AT3G07800.1	Symbols: | Thymidine kinase | chr3:2489944-2490935 REVERSE LENGTH=238	70.1	2.36e-80	755
Prupe.3G205600	No matched	unknown	--	--	--
Prupe.3G205700	No matched	unknown	--	--	--
Prupe.3G205800	No matched	unknown	--	--	--
Prupe.3G205900	AT2G44310.1	Symbols: | Calcium-binding EF-hand family protein | chr2:18309285-18309713 FORWARD LENGTH=142	44.6	2.07e-33	345
Prupe.3G206000	AT1G04950.3	Symbols: TAFII59, TAF6, ATTAF6 | TATA BOX ASSOCIATED FACTOR II 59 | chr1:1403606-1407184 REVERSE LENGTH=549	62.54	1.59e-177	1596
Prupe.3G206100	AT5G35670.1	Symbols: iqd33 | IQ-domain 33 | chr5:13856170-13857910 FORWARD LENGTH=442	41.46	3.36e-70	669
Prupe.3G206200	AT2G04520.1	Symbols: | Nucleic acid-binding, OB-fold-like protein | chr2:1574802-1575239 REVERSE LENGTH=145	84.48	4.25e-52	507
Prupe.3G206300	AT1G04960.1	Symbols: | Protein of unknown function (DUF1664) | chr1:1408021-1410673 REVERSE LENGTH=317	52.27	8.01e-89	830
Prupe.3G206400	AT1G04970.1	Symbols: | lipid-binding serum glycoprotein family protein | chr1:1411216-1413431 FORWARD LENGTH=488	61.78	2.11e-180	1621
Prupe.3G206500	AT2G04530.1	Symbols: CPZ, TRZ2 | Metallo-hydrolase/oxidoreductase superfamily protein | chr2:1576808-1578611 FORWARD LENGTH=354	75.71	1.07e-143	1302
Prupe.3G206600	AT2G04540.1	Symbols: | Beta-ketoacyl synthase | chr2:1581521-1584635 REVERSE LENGTH=461	73.83	0	1724
Prupe.3G206700	AT2G04550.1	Symbols: IBR5, DSPTP1E | indole-3-butyric acid response 5 | chr2:1588538-1589838 FORWARD LENGTH=257	61.73	8.14e-92	854
Prupe.3G206800	AT2G46290.1	Symbols: | Transducin/WD40 repeat-like superfamily protein | chr2:19005910-19007797 REVERSE LENGTH=355	70.12	1.13e-128	1172
Prupe.3G206900	AT5G35690.1	Symbols: | CONTAINS InterPro DOMAIN/s: WLM (InterPro:IPR013536), PUB domain (InterPro:IPR018997), PUG domain (InterPro:IPR006567); BEST Arabidopsis thaliana protein match is: zinc ion binding (TAIR:AT1G55915.1); Has 30201 Blast hits to 17322 proteins in 780 species: Archae - 12; Bacteria - 1396; Metazoa - 17338; Fungi - 3422; Plants - 5037; Viruses - 0; Other Eukaryotes - 2996 (source: NCBI BLink…	66.26	1.77e-128	1174
Prupe.3G207000	AT4G14695.1	Symbols: | Uncharacterised protein family (UPF0041) | chr4:8419833-8420845 FORWARD LENGTH=109	68.86	8.96e-42	416
Prupe.3G207100	No matched	unknown	--	--	--
Prupe.3G207200	AT5G23240.1	Symbols: | DNAJ heat shock N-terminal domain-containing protein | chr5:7826857-7828534 REVERSE LENGTH=465	32.19	7.29e-16	197
Prupe.3G207300	AT4G03430.1	Symbols: STA1, EMB2770 | pre-mRNA splicing factor-related | chr4:1517411-1520500 REVERSE LENGTH=1029	40.75	1.34e-79	750
Prupe.3G207400	AT1G50170.1	Symbols: ATSIRB, SIRB | sirohydrochlorin ferrochelatase B | chr1:18582087-18583514 FORWARD LENGTH=225	57.64	1.72e-21	241
Prupe.3G207500	AT5G40600.1	Symbols: | unknown protein; FUNCTIONS IN: molecular_function unknown; LOCATED IN: endomembrane system; EXPRESSED IN: 22 plant structures; EXPRESSED DURING: 13 growth stages; BEST Arabidopsis thaliana protein match is: unknown protein (TAIR:AT3G27420.1); Has 1807 Blast hits to 1807 proteins in 277 species: Archae - 0; Bacteria - 0; Metazoa - 736; Fungi - 347; Plants - 385; Viruses - 0; Other Eukar…	33.44	1.53e-26	291
Prupe.3G207600	AT4G22310.1	Symbols: | Uncharacterised protein family (UPF0041) | chr4:11791443-11792638 FORWARD LENGTH=108	65.74	8.33e-41	408
Prupe.3G207700	No matched	unknown	--	--	--
Prupe.3G207800	AT4G05590.1	Symbols: | CONTAINS InterPro DOMAIN/s: Uncharacterised protein family UPF0041 (InterPro:IPR005336); BEST Arabidopsis thaliana protein match is: Uncharacterised protein family (UPF0041) (TAIR:AT4G22310.1); Has 30201 Blast hits to 17322 proteins in 780 species: Archae - 12; Bacteria - 1396; Metazoa - 17338; Fungi - 3422; Plants - 5037; Viruses - 0; Other Eukaryotes - 2996 (source: NCBI BLink). | ch…	66.66	5.14e-41	409
Prupe.3G207900	AT1G61566.1	Symbols: RALFL9 | ralf-like 9 | chr1:22717265-22717492 REVERSE LENGTH=75	41.09	5.18e-08	125
Prupe.3G213900	AT1G05070.1	Symbols: | Protein of unknown function (DUF1068) | chr1:1457172-1458531 REVERSE LENGTH=184	53.43	3.11e-53	519
Prupe.3G214000	AT1G05090.1	Symbols: | dentin sialophosphoprotein-related | chr1:1463202-1465622 FORWARD LENGTH=706	42.41	5.01e-41	419
Prupe.3G214100	AT3G20800.1	Symbols: | Cell differentiation, Rcd1-like protein | chr3:7271412-7273897 REVERSE LENGTH=316	50.33	6.72e-80	752
Prupe.3G214200	AT2G32540.1	Symbols: ATCSLB04, CSLB04, ATCSLB4 | cellulose synthase-like B4 | chr2:13814686-13818289 FORWARD LENGTH=755	48.03	0	1789
Prupe.3G214300	No matched	unknown	--	--	--
Prupe.3G214400	AT2G32540.1	Symbols: ATCSLB04, CSLB04, ATCSLB4 | cellulose synthase-like B4 | chr2:13814686-13818289 FORWARD LENGTH=755	47.64	0	1710
Prupe.3G214500	AT1G10330.1	Symbols: | Tetratricopeptide repeat (TPR)-like superfamily protein | chr1:3388747-3390150 FORWARD LENGTH=467	52.39	1.02e-135	1235
Prupe.3G214600	AT2G32520.1	Symbols: | alpha/beta-Hydrolases superfamily protein | chr2:13805823-13807442 REVERSE LENGTH=239	83.05	6.37e-119	1088
Prupe.3G214700	No matched	unknown	--	--	--
Prupe.3G214800	AT1G62300.1	Symbols: WRKY6, ATWRKY6 | WRKY family transcription factor | chr1:23016887-23019155 REVERSE LENGTH=553	46.69	1.4e-97	908
Prupe.3G214900	AT1G11910.1	Symbols: APA1, ATAPA1 | aspartic proteinase A1 | chr1:4017119-4019874 REVERSE LENGTH=506	71.6	0	1936
Prupe.3G215000	AT1G05100.1	Symbols: MAPKKK18 | mitogen-activated protein kinase kinase kinase 18 | chr1:1469679-1470698 FORWARD LENGTH=339	51.27	3.34e-89	834
Prupe.3G215100	AT5G42510.1	Symbols: | Disease resistance-responsive (dirigent-like protein) family protein | chr5:16998268-16998816 REVERSE LENGTH=182	36.66	7.32e-22	247
Prupe.3G215200	AT5G42500.1	Symbols: | Disease resistance-responsive (dirigent-like protein) family protein | chr5:16994359-16994916 REVERSE LENGTH=185	36	1.09e-19	229
Prupe.3G215300	AT5G42570.1	Symbols: | B-cell receptor-associated 31-like | chr5:17021459-17022497 REVERSE LENGTH=218	43.3	2.16e-42	427
Prupe.3G215400	AT5G42570.1	Symbols: | B-cell receptor-associated 31-like | chr5:17021459-17022497 REVERSE LENGTH=218	44.38	1.61e-37	384
Prupe.3G215500	AT5G42500.1	Symbols: | Disease resistance-responsive (dirigent-like protein) family protein | chr5:16994359-16994916 REVERSE LENGTH=185	40.84	3.34e-24	268
Prupe.3G215600	AT5G42500.1	Symbols: | Disease resistance-responsive (dirigent-like protein) family protein | chr5:16994359-16994916 REVERSE LENGTH=185	40.62	4.27e-23	258
Prupe.3G215700	AT5G42570.1	Symbols: | B-cell receptor-associated 31-like | chr5:17021459-17022497 REVERSE LENGTH=218	55.45	1.1e-60	584
Prupe.3G215800	AT5G55070.1	Symbols: | Dihydrolipoamide succinyltransferase | chr5:22347637-22350409 FORWARD LENGTH=464	67.22	4.85e-154	1393
Prupe.3G215900	AT1G05120.1	Symbols: | Helicase protein with RING/U-box domain | chr1:1471624-1476067 REVERSE LENGTH=833	61.8	0	2808
Prupe.3G216000	AT1G76160.1	Symbols: sks5 | SKU5 similar 5 | chr1:28578211-28581020 REVERSE LENGTH=541	68.45	0	1993
Prupe.3G216100	AT3G04090.1	Symbols: SIP1;1, SIP1A | small and basic intrinsic protein 1A | chr3:1072340-1074031 REVERSE LENGTH=240	44.78	4.6e-49	484
Prupe.3G216200	No matched	unknown	--	--	--
Prupe.3G216300	No matched	unknown	--	--	--
Prupe.3G216400	No matched	unknown	--	--	--
Prupe.3G216500	AT2G32480.1	Symbols: ARASP | ARABIDOPSIS SERIN PROTEASE | chr2:13788679-13790022 REVERSE LENGTH=447	62.92	2.81e-148	1343
Prupe.3G216600	AT2G32460.1	Symbols: MYB101, ATMYB101, ATM1 | myb domain protein 101 | chr2:13782419-13784363 REVERSE LENGTH=490	79.54	1.26e-63	614
Prupe.3G216700	AT5G16970.1	Symbols: AT-AER, AER | alkenal reductase | chr5:5576291-5578001 REVERSE LENGTH=345	40.94	1.73e-65	628
Prupe.3G216800	AT1G62040.2	Symbols: ATG8C | Ubiquitin-like superfamily protein | chr1:22932782-22934253 FORWARD LENGTH=133	79.48	3.84e-51	497
Prupe.3G216900	AT1G05170.2	Symbols: | Galactosyltransferase family protein | chr1:1491460-1493931 REVERSE LENGTH=407	78.13	0	1755
Prupe.3G217000	AT2G32415.1	Symbols: | Polynucleotidyl transferase, ribonuclease H fold protein with HRDC domain | chr2:13761307-13765421 REVERSE LENGTH=891	56.33	0	2628
Prupe.3G217100	AT1G05180.1	Symbols: AXR1 | NAD(P)-binding Rossmann-fold superfamily protein | chr1:1498357-1501775 REVERSE LENGTH=540	78.62	0	2265
Prupe.3G217200	AT5G54970.1	Symbols: | unknown protein; BEST Arabidopsis thaliana protein match is: unknown protein (TAIR:AT4G26960.1); Has 1807 Blast hits to 1807 proteins in 277 species: Archae - 0; Bacteria - 0; Metazoa - 736; Fungi - 347; Plants - 385; Viruses - 0; Other Eukaryotes - 339 (source: NCBI BLink). | chr5:22313271-22313648 FORWARD LENGTH=125	40.77	4e-11	152
Prupe.3G217300	AT2G05710.1	Symbols: ACO3 | aconitase 3 | chr2:2141591-2146350 FORWARD LENGTH=990	86.34	0	4345
Prupe.3G217800	AT2G32400.1	Symbols: GLR5, GLR3.7, ATGLR3.7 | glutamate receptor 5 | chr2:13752665-13756233 REVERSE LENGTH=921	57.5	0	2663
Prupe.3G217900	AT1G05200.2	Symbols: ATGLR3.4, GLR3.4, GLUR3 | glutamate receptor 3.4 | chr1:1505642-1509002 FORWARD LENGTH=959	66.28	0	3221
Prupe.3G218000	AT1G05205.1	Symbols: | unknown protein; Has 44 Blast hits to 44 proteins in 16 species: Archae - 0; Bacteria - 0; Metazoa - 0; Fungi - 0; Plants - 44; Viruses - 0; Other Eukaryotes - 0 (source: NCBI BLink). | chr1:1509352-1510249 REVERSE LENGTH=91	87.35	8e-39	390
Prupe.3G218100	AT2G32380.1	Symbols: | Transmembrane protein 97, predicted | chr2:13746792-13747730 REVERSE LENGTH=168	49.3	2.31e-37	381
Prupe.3G218200	AT2G32380.1	Symbols: | Transmembrane protein 97, predicted | chr2:13746792-13747730 REVERSE LENGTH=168	54.22	4.91e-40	404
Prupe.3G218300	AT5G21160.2	Symbols: | LA RNA-binding protein | chr5:7198817-7203879 REVERSE LENGTH=832	41.08	7.17e-22	250
Prupe.3G218400	AT2G32380.1	Symbols: | Transmembrane protein 97, predicted | chr2:13746792-13747730 REVERSE LENGTH=168	54.76	2.41e-50	493
Prupe.3G218500	AT1G05230.4	Symbols: HDG2 | homeodomain GLABROUS 2 | chr1:1513388-1517024 REVERSE LENGTH=721	75.85	0	2808
Prupe.3G218600	No matched	unknown	--	--	--
Prupe.3G218700	AT3G21710.2	Symbols: | unknown protein; Has 35333 Blast hits to 34131 proteins in 2444 species: Archae - 798; Bacteria - 22429; Metazoa - 974; Fungi - 991; Plants - 531; Viruses - 0; Other Eukaryotes - 9610 (source: NCBI BLink). | chr3:7648380-7649533 FORWARD LENGTH=211	33.33	2.81e-19	226
Prupe.3G218800	AT3G05975.1	Symbols: | Late embryogenesis abundant (LEA) hydroxyproline-rich glycoprotein family | chr3:1792145-1792714 REVERSE LENGTH=189	29.74	4.46e-13	172
Prupe.3G218900	AT5G08080.1	Symbols: SYP132, ATSYP132 | syntaxin of plants 132 | chr5:2588532-2591106 FORWARD LENGTH=304	57.56	7.96e-87	811
Prupe.3G219000	No matched	unknown	--	--	--
Prupe.3G219100	AT3G21720.1	Symbols: ICL | isocitrate lyase | chr3:7652789-7655873 REVERSE LENGTH=576	81.25	0	2576
Prupe.3G219200	AT2G46410.1	Symbols: CPC | Homeodomain-like superfamily protein | chr2:19049315-19050185 REVERSE LENGTH=94	59.57	1.3e-12	164
Prupe.3G219300	AT4G27130.1	Symbols: | Translation initiation factor SUI1 family protein | chr4:13604814-13605525 REVERSE LENGTH=113	89.38	1.71e-57	551
Prupe.3G219400	AT3G21740.1	Symbols: APO4 | Arabidopsis thaliana protein of unknown function (DUF794) | chr3:7662542-7663638 REVERSE LENGTH=337	56.43	6.06e-103	951
Prupe.3G219500	AT2G32350.1	Symbols: | Ubiquitin-like superfamily protein | chr2:13734979-13735788 FORWARD LENGTH=242	51.23	4.92e-69	657
Prupe.3G219600	AT3G01190.1	Symbols: | Peroxidase superfamily protein | chr3:67236-68477 REVERSE LENGTH=321	62.62	3.4e-107	987
Prupe.3G219700	AT1G05260.1	Symbols: RCI3, RCI3A | Peroxidase superfamily protein | chr1:1529827-1531271 FORWARD LENGTH=326	68.02	2.1e-125	1144
Prupe.3G220500	AT3G21865.1	Symbols: PEX22 | peroxin 22 | chr3:7701308-7703218 REVERSE LENGTH=283	60.07	2.4e-88	824
Prupe.3G220600	AT3G21870.1	Symbols: CYCP2;1 | cyclin p2;1 | chr3:7703927-7704813 REVERSE LENGTH=210	66.85	2.54e-61	589
Prupe.3G220700	AT5G35730.1	Symbols: | EXS (ERD1/XPR1/SYG1) family protein | chr5:13893941-13896821 FORWARD LENGTH=457	73.54	0	1843
Prupe.3G220800	No matched	unknown	--	--	--
Prupe.3G220900	AT3G21880.1	Symbols: | B-box type zinc finger protein with CCT domain | chr3:7706748-7708093 FORWARD LENGTH=364	38.4	8.96e-68	649
Prupe.3G221000	No matched	unknown	--	--	--
Prupe.3G221100	AT4G15248.1	Symbols: | B-box type zinc finger family protein | chr4:8708881-8709234 FORWARD LENGTH=117	47.42	5.91e-19	219
Prupe.3G221200	AT4G15240.1	Symbols: | Protein of unknown function (DUF604) | chr4:8703518-8705378 REVERSE LENGTH=488	61.61	1.88e-148	1345
Prupe.3G221300	AT1G05280.1	Symbols: | Protein of unknown function (DUF604) | chr1:1535444-1537414 REVERSE LENGTH=461	60.35	3.02e-141	1283
Prupe.3G221400	AT3G22060.1	Symbols: | Receptor-like protein kinase-related family protein | chr3:7771065-7772137 FORWARD LENGTH=252	34.81	1.53e-15	193
Prupe.3G221500	AT4G23180.1	Symbols: CRK10, RLK4 | cysteine-rich RLK (RECEPTOR-like protein kinase) 10 | chr4:12138171-12140780 FORWARD LENGTH=669	43.29	9.55e-145	1315
Prupe.3G221600	AT2G32300.1	Symbols: UCC1 | uclacyanin 1 | chr2:13722510-13723464 FORWARD LENGTH=261	42.42	4.51e-32	338
Prupe.3G221700	No matched	unknown	--	--	--
Prupe.3G221800	AT2G32290.1	Symbols: BMY5, BAM6 | beta-amylase 6 | chr2:13714643-13716906 REVERSE LENGTH=577	68.77	0	1924
Prupe.3G221900	AT3G12770.1	Symbols: MEF22 | mitochondrial editing factor 22 | chr3:4057027-4059193 REVERSE LENGTH=694	41.21	1.71e-157	1424
Prupe.3G222000	AT5G54650.2	Symbols: Fh5, ATFH5 | formin homology5 | chr5:22197856-22201649 REVERSE LENGTH=900	62.2	1.61e-151	1374
Prupe.3G222100	AT4G00390.1	Symbols: | DNA-binding storekeeper protein-related transcriptional regulator | chr4:171650-172744 REVERSE LENGTH=364	40	5.99e-21	245
Prupe.3G222200	AT3G25830.1	Symbols: ATTPS-CIN, TPS-CIN | terpene synthase-like sequence-1,8-cineole | chr3:9447545-9450316 FORWARD LENGTH=600	35.22	5.39e-108	997
Prupe.3G225400	AT1G11330.1	Symbols: | S-locus lectin protein kinase family protein | chr1:3810372-3813416 FORWARD LENGTH=840	41.87	9.93e-167	1505
Prupe.3G225500	AT5G40950.1	Symbols: RPL27 | ribosomal protein large subunit 27 | chr5:16410866-16411845 FORWARD LENGTH=198	78	3.88e-17	204
Prupe.3G225600	AT4G21380.1	Symbols: ARK3, RK3 | receptor kinase 3 | chr4:11389219-11393090 REVERSE LENGTH=850	55.73	2.84e-14	179
Prupe.3G225700	AT1G11330.2	Symbols: | S-locus lectin protein kinase family protein | chr1:3810372-3813416 FORWARD LENGTH=842	40.16	3.14e-161	1457
Prupe.3G225800	AT3G07790.1	Symbols: | DGCR14-related | chr3:2487491-2489017 FORWARD LENGTH=508	72.05	1.44e-22	250
Prupe.3G225900	AT1G11340.1	Symbols: | S-locus lectin protein kinase family protein | chr1:3814116-3817420 REVERSE LENGTH=901	38.86	2.11e-126	1156
Prupe.3G226000	AT4G03230.1	Symbols: | S-locus lectin protein kinase family protein | chr4:1419278-1422828 REVERSE LENGTH=1010	62.64	0	3286
Prupe.3G226100	AT4G03230.1	Symbols: | S-locus lectin protein kinase family protein | chr4:1419278-1422828 REVERSE LENGTH=1010	50.97	2.03e-108	1002
Prupe.3G226200	AT4G03230.1	Symbols: | S-locus lectin protein kinase family protein | chr4:1419278-1422828 REVERSE LENGTH=1010	63.17	3.48e-176	1585
Prupe.3G226300	AT4G03230.1	Symbols: | S-locus lectin protein kinase family protein | chr4:1419278-1422828 REVERSE LENGTH=1010	51.64	0	2546
Prupe.3G226400	No matched	unknown	--	--	--
Prupe.3G254200	AT3G29635.1	Symbols: | HXXXD-type acyl-transferase family protein | chr3:11465851-11467227 REVERSE LENGTH=458	38.46	1.58e-72	689
Prupe.3G254300	AT5G39090.1	Symbols: | HXXXD-type acyl-transferase family protein | chr5:15643612-15644958 FORWARD LENGTH=448	39.12	3.18e-81	765
Prupe.3G254400	AT5G39080.1	Symbols: | HXXXD-type acyl-transferase family protein | chr5:15641681-15643072 FORWARD LENGTH=463	41.17	2.84e-42	428
Prupe.3G254500	AT5G60980.2	Symbols: | Nuclear transport factor 2 (NTF2) family protein with RNA binding (RRM-RBD-RNP motifs) domain | chr5:24543988-24546027 FORWARD LENGTH=460	47.66	3.74e-82	775
Prupe.3G254600	AT3G02130.1	Symbols: RPK2, TOAD2, CLI1 | receptor-like protein kinase 2 | chr3:380726-384181 FORWARD LENGTH=1151	60.51	0	3452
Prupe.3G254700	AT3G02125.1	Symbols: | unknown protein; FUNCTIONS IN: molecular_function unknown; INVOLVED IN: biological_process unknown; LOCATED IN: chloroplast; EXPRESSED IN: pollen tube; BEST Arabidopsis thaliana protein match is: unknown protein (TAIR:AT5G39200.1); Has 2247 Blast hits to 1434 proteins in 202 species: Archae - 4; Bacteria - 111; Metazoa - 942; Fungi - 239; Plants - 140; Viruses - 37; Other Eukaryotes - …	29.09	8.53e-17	208
Prupe.3G254800	AT5G39210.1	Symbols: CRR7 | chlororespiratory reduction 7 | chr5:15703231-15703999 FORWARD LENGTH=156	46.91	3.69e-37	379
Prupe.3G254900	AT3G02120.1	Symbols: | hydroxyproline-rich glycoprotein family protein | chr3:377122-377577 FORWARD LENGTH=126	61.64	1.09e-17	209
Prupe.3G255000	AT3G02110.1	Symbols: scpl25 | serine carboxypeptidase-like 25 | chr3:370902-373637 REVERSE LENGTH=473	74.2	0	1935
Prupe.3G255100	AT3G29400.1	Symbols: ATEXO70E1, EXO70E1 | exocyst subunit exo70 family protein E1 | chr3:11297339-11299315 REVERSE LENGTH=658	48.67	1.04e-164	1487
Prupe.3G255200	AT3G29390.1	Symbols: RIK | RS2-interacting KH protein | chr3:11289675-11294524 FORWARD LENGTH=578	46.8	3.11e-121	1111
Prupe.3G255300	AT1G13820.1	Symbols: | alpha/beta-Hydrolases superfamily protein | chr1:4735622-4737617 FORWARD LENGTH=339	66.77	2.76e-117	1075
Prupe.3G255400	AT5G15550.1	Symbols: | Transducin/WD40 repeat-like superfamily protein | chr5:5059051-5062003 REVERSE LENGTH=433	72.81	0	1760
Prupe.3G255500	AT1G69830.1	Symbols: ATAMY3, AMY3 | alpha-amylase-like 3 | chr1:26288518-26293003 REVERSE LENGTH=887	59.8	3.85e-149	1354
Prupe.3G255600	AT5G07980.1	Symbols: | dentin sialophosphoprotein-related | chr5:2549432-2554669 REVERSE LENGTH=1501	39.8	4.76e-71	683
Prupe.3G255700	AT3G10330.1	Symbols: | Cyclin-like family protein | chr3:3199907-3201642 FORWARD LENGTH=312	47.77	5.84e-82	770
Prupe.3G255800	AT3G10330.1	Symbols: | Cyclin-like family protein | chr3:3199907-3201642 FORWARD LENGTH=312	44.08	2.36e-68	652
Prupe.3G255900	AT3G02100.1	Symbols: | UDP-Glycosyltransferase superfamily protein | chr3:368840-370484 REVERSE LENGTH=464	50.61	1.26e-36	377
Prupe.3G256000	AT3G02100.1	Symbols: | UDP-Glycosyltransferase superfamily protein | chr3:368840-370484 REVERSE LENGTH=464	46.23	5.16e-122	1117
Prupe.3G256100	AT3G02100.1	Symbols: | UDP-Glycosyltransferase superfamily protein | chr3:368840-370484 REVERSE LENGTH=464	46.02	3.5e-123	1127
Prupe.3G256200	AT3G02100.1	Symbols: | UDP-Glycosyltransferase superfamily protein | chr3:368840-370484 REVERSE LENGTH=464	45.47	2.09e-119	1094
Prupe.3G256300	AT3G02100.1	Symbols: | UDP-Glycosyltransferase superfamily protein | chr3:368840-370484 REVERSE LENGTH=464	45.68	1.28e-118	1087
Prupe.3G256400	AT5G39240.1	Symbols: | unknown protein; BEST Arabidopsis thaliana protein match is: unknown protein (TAIR:AT3G29370.1); Has 15 Blast hits to 15 proteins in 4 species: Archae - 0; Bacteria - 0; Metazoa - 0; Fungi - 0; Plants - 15; Viruses - 0; Other Eukaryotes - 0 (source: NCBI BLink). | chr5:15712683-15713003 REVERSE LENGTH=106	46.57	4.31e-10	143
Prupe.3G256500	AT5G39250.1	Symbols: | F-box family protein | chr5:15724860-15725618 FORWARD LENGTH=252	63.88	1.64e-93	868
Prupe.3G256600	AT5G39300.1	Symbols: ATEXPA25, EXP25, ATEXP25, ATHEXP ALPHA 1.18, EXPA25 | expansin A25 | chr5:15737427-15738387 REVERSE LENGTH=260	65.17	2.53e-89	832
Prupe.3G256700	AT5G15540.1	Symbols: EMB2773, ATSCC2, SCC2 | PHD finger family protein | chr5:5047887-5057411 REVERSE LENGTH=1846	61.04	0	5554
Prupe.3G256800	AT5G15530.1	Symbols: BCCP2, CAC1-B | biotin carboxyl carrier protein 2 | chr5:5038955-5040437 FORWARD LENGTH=255	70.37	1.34e-28	309
Prupe.3G256900	AT3G02090.1	Symbols: MPPBETA | Insulinase (Peptidase family M16) protein | chr3:365624-368526 FORWARD LENGTH=531	75.83	0	2020
Prupe.3G257000	AT3G02080.1	Symbols: | Ribosomal protein S19e family protein | chr3:364138-365161 REVERSE LENGTH=143	88.11	1.65e-72	683
Prupe.3G257100	AT3G01015.1	Symbols: | TPX2 (targeting protein for Xklp2) protein family | chr3:1798-4017 REVERSE LENGTH=488	44.75	6.71e-101	935
Prupe.3G257200	AT3G26922.1	Symbols: | F-box/RNI-like superfamily protein | chr3:9922858-9923891 FORWARD LENGTH=306	27.01	5.09e-13	177
Prupe.3G257300	AT5G15490.1	Symbols: | UDP-glucose 6-dehydrogenase family protein | chr5:5027872-5029314 REVERSE LENGTH=480	85.06	0	2225
Prupe.3G257400	AT1G26580.1	Symbols: | FUNCTIONS IN: molecular_function unknown; INVOLVED IN: biological_process unknown; LOCATED IN: cellular_component unknown; EXPRESSED IN: 24 plant structures; EXPRESSED DURING: 15 growth stages; BEST Arabidopsis thaliana protein match is: ELM2 domain-containing protein (TAIR:AT2G03470.1); Has 161 Blast hits to 161 proteins in 17 species: Archae - 0; Bacteria - 0; Metazoa - 1; Fungi - 4;…	34.3	5.06e-54	530
Prupe.3G257500	AT1G26610.1	Symbols: | C2H2-like zinc finger protein | chr1:9193735-9195102 FORWARD LENGTH=455	28.26	5.81e-16	203
Prupe.3G257600	AT3G29320.1	Symbols: | Glycosyl transferase, family 35 | chr3:11252871-11257587 FORWARD LENGTH=962	72.28	0	1967
Prupe.3G257700	No matched	unknown	--	--	--
Prupe.3G257800	AT3G29310.1	Symbols: | calmodulin-binding protein-related | chr3:11249712-11251452 FORWARD LENGTH=551	38.31	7.3e-29	313
Prupe.3G257900	AT4G38180.1	Symbols: FRS5 | FAR1-related sequence 5 | chr4:17906702-17909404 REVERSE LENGTH=788	45.03	7.19e-163	1471
Prupe.3G258000	AT5G61220.1	Symbols: | LYR family of Fe/S cluster biogenesis protein | chr5:24626057-24626320 REVERSE LENGTH=87	55.42	1.61e-22	250
Prupe.3G258100	AT5G39350.1	Symbols: | Tetratricopeptide repeat (TPR)-like superfamily protein | chr5:15750929-15752962 FORWARD LENGTH=677	56.25	0	2024
Prupe.3G258200	AT5G15470.1	Symbols: GAUT14 | galacturonosyltransferase 14 | chr5:5021433-5024168 REVERSE LENGTH=532	77.63	0	2249
Prupe.3G258300	AT3G01050.1	Symbols: MUB1 | membrane-anchored ubiquitin-fold protein 1 precursor | chr3:13854-14675 FORWARD LENGTH=117	64.1	1.41e-42	423
Prupe.3G258400	AT1G77270.1	Symbols: | unknown protein; BEST Arabidopsis thaliana protein match is: unknown protein (TAIR:AT3G07730.1); Has 428 Blast hits to 388 proteins in 92 species: Archae - 0; Bacteria - 31; Metazoa - 189; Fungi - 10; Plants - 97; Viruses - 0; Other Eukaryotes - 101 (source: NCBI BLink). | chr1:29028342-29031068 FORWARD LENGTH=682	36.19	1.88e-11	163
Prupe.3G258500	AT5G15450.1	Symbols: APG6, CLPB3, CLPB-P | casein lytic proteinase B3 | chr5:5014399-5018255 REVERSE LENGTH=968	84.26	0	4198
Prupe.3G258600	AT3G29280.1	Symbols: | unknown protein; Has 24 Blast hits to 24 proteins in 9 species: Archae - 0; Bacteria - 0; Metazoa - 0; Fungi - 0; Plants - 24; Viruses - 0; Other Eukaryotes - 0 (source: NCBI BLink). | chr3:11236705-11237947 REVERSE LENGTH=178	65.83	5.34e-56	542
Prupe.3G258700	AT5G39360.1	Symbols: EDL2 | EID1-like 2 | chr5:15753313-15754062 REVERSE LENGTH=249	83.87	7.7e-126	1147
Prupe.3G258800	AT5G39380.1	Symbols: | Plant calmodulin-binding protein-related | chr5:15759163-15760686 REVERSE LENGTH=507	45.67	5.08e-41	419
Prupe.3G258900	AT3G01060.1	Symbols: | unknown protein; Has 640 Blast hits to 638 proteins in 201 species: Archae - 0; Bacteria - 293; Metazoa - 0; Fungi - 71; Plants - 72; Viruses - 0; Other Eukaryotes - 204 (source: NCBI BLink). | chr3:16831-18782 REVERSE LENGTH=455	75.16	0	1699
Prupe.3G259000	AT3G29270.2	Symbols: | RING/U-box superfamily protein | chr3:11235326-11236117 FORWARD LENGTH=263	59.02	2.67e-85	797
Prupe.3G259100	AT5G15410.1	Symbols: DND1, ATCNGC2, CNGC2 | Cyclic nucleotide-regulated ion channel family protein | chr5:5003460-5006763 REVERSE LENGTH=726	67.71	0	2482
Prupe.3G259200	AT5G39400.1	Symbols: ATPTEN1, PTEN1 | Calcium/lipid-binding (CaLB) phosphatase | chr5:15766251-15767922 FORWARD LENGTH=412	67.58	2.16e-159	1439
Prupe.3G259300	No matched	unknown	--	--	--
Prupe.3G259400	AT5G15400.1	Symbols: | U-box domain-containing protein | chr5:4997764-5002907 REVERSE LENGTH=1038	76.29	0	4202
Prupe.3G259500	AT4G18810.1	Symbols: | NAD(P)-binding Rossmann-fold superfamily protein | chr4:10322622-10325735 REVERSE LENGTH=596	81.7	7.85e-36	365
Prupe.3G259600	No matched	unknown	--	--	--
Prupe.3G259700	No matched	unknown	--	--	--
Prupe.3G259800	No matched	unknown	--	--	--
Prupe.3G259900	AT5G15390.1	Symbols: | tRNA/rRNA methyltransferase (SpoU) family protein | chr5:4995333-4997255 FORWARD LENGTH=350	72.52	1.68e-114	1051
Prupe.3G260000	AT4G15280.1	Symbols: UGT71B5 | UDP-glucosyl transferase 71B5 | chr4:8719182-8720618 FORWARD LENGTH=478	29.53	6.5e-49	486
Prupe.3G260100	AT4G15280.1	Symbols: UGT71B5 | UDP-glucosyl transferase 71B5 | chr4:8719182-8720618 FORWARD LENGTH=478	30.24	9.16e-45	450
Prupe.3G260200	AT4G01070.1	Symbols: GT72B1, UGT72B1 | UDP-Glycosyltransferase superfamily protein | chr4:461858-463300 REVERSE LENGTH=480	29.97	2.55e-45	455
Prupe.3G260300	AT5G39410.1	Symbols: | Saccharopine dehydrogenase | chr5:15768415-15770274 REVERSE LENGTH=454	65.31	1.35e-170	1536
Prupe.3G260400	AT3G03580.1	Symbols: | Tetratricopeptide repeat (TPR)-like superfamily protein | chr3:860695-863343 REVERSE LENGTH=882	32.84	1.15e-122	1125
Prupe.3G260500	No matched	unknown	--	--	--
Prupe.3G260600	No matched	unknown	--	--	--
Prupe.3G287300	AT5G14640.1	Symbols: ATSK13, SK13 | shaggy-like kinase 13 | chr5:4719350-4721772 REVERSE LENGTH=410	92.78	0	1979
Prupe.3G287400	AT5G14620.1	Symbols: DRM2, DMT7 | domains rearranged methyltransferase 2 | chr5:4715429-4718578 REVERSE LENGTH=626	55.57	1.42e-167	1511
Prupe.3G287500	AT5G14610.2	Symbols: | DEAD box RNA helicase family protein | chr5:4711271-4714713 FORWARD LENGTH=645	73.18	0	2112
Prupe.3G287600	AT4G18770.1	Symbols: MYB98, AtMYB98 | myb domain protein 98 | chr4:10311068-10312557 FORWARD LENGTH=427	37.5	1.32e-28	309
Prupe.3G287700	AT4G18770.1	Symbols: MYB98, AtMYB98 | myb domain protein 98 | chr4:10311068-10312557 FORWARD LENGTH=427	54.76	1.66e-20	238
Prupe.3G287800	AT3G01550.1	Symbols: ATPPT2, PPT2 | phosphoenolpyruvate (pep)/phosphate translocator 2 | chr3:216947-218856 REVERSE LENGTH=383	64.75	6.27e-116	1064
Prupe.3G287900	AT5G14600.1	Symbols: | S-adenosyl-L-methionine-dependent methyltransferases superfamily protein | chr5:4707518-4709022 FORWARD LENGTH=318	68.86	5.08e-129	1175
Prupe.3G288000	AT5G62960.1	Symbols: | unknown protein; BEST Arabidopsis thaliana protein match is: unknown protein (TAIR:AT1G10660.1); Has 35333 Blast hits to 34131 proteins in 2444 species: Archae - 798; Bacteria - 22429; Metazoa - 974; Fungi - 991; Plants - 531; Viruses - 0; Other Eukaryotes - 9610 (source: NCBI BLink). | chr5:25269444-25271533 FORWARD LENGTH=347	49.24	8.35e-91	846
Prupe.3G288100	AT5G40370.1	Symbols: | Glutaredoxin family protein | chr5:16147826-16149052 REVERSE LENGTH=111	82.52	4.15e-48	471
Prupe.3G288200	AT5G14590.1	Symbols: | Isocitrate/isopropylmalate dehydrogenase family protein | chr5:4703533-4706627 REVERSE LENGTH=485	81.65	0	1965
Prupe.3G288300	No matched	unknown	--	--	--
Prupe.3G288400	AT5G14580.1	Symbols: | polyribonucleotide nucleotidyltransferase, putative | chr5:4697612-4703013 REVERSE LENGTH=991	64.7	0	3272
Prupe.3G288500	No matched	unknown	--	--	--
Prupe.3G288600	AT5G40380.1	Symbols: CRK42 | cysteine-rich RLK (RECEPTOR-like protein kinase) 42 | chr5:16152121-16155038 FORWARD LENGTH=651	54.68	0	1668
Prupe.3G288700	AT5G40382.1	Symbols: | Cytochrome c oxidase subunit Vc family protein | chr5:16155486-16155683 REVERSE LENGTH=65	75	1.01e-18	217
Prupe.3G288800	AT1G14200.1	Symbols: | RING/U-box superfamily protein | chr1:4854532-4855071 REVERSE LENGTH=179	51.61	3.97e-14	180
Prupe.3G288900	AT3G27730.1	Symbols: RCK, MER3 | ATP binding;ATP-dependent helicases;DNA helicases | chr3:10273952-10280213 REVERSE LENGTH=1133	63.08	0	3925
Prupe.3G289000	AT1G19100.1	Symbols: | Histidine kinase-, DNA gyrase B-, and HSP90-like ATPase family protein | chr1:6595560-6601159 FORWARD LENGTH=663	49.83	1.11e-167	1512
Prupe.3G289100	AT2G13600.1	Symbols: | Pentatricopeptide repeat (PPR) superfamily protein | chr2:5671493-5673586 FORWARD LENGTH=697	35.04	2.18e-124	1139
Prupe.3G289200	AT5G14570.1	Symbols: ATNRT2.7, NRT2.7 | high affinity nitrate transporter 2.7 | chr5:4695331-4696890 REVERSE LENGTH=493	52.91	1.79e-132	1207
Prupe.3G289300	No matched	unknown	--	--	--
Prupe.3G289400	AT5G23240.1	Symbols: | DNAJ heat shock N-terminal domain-containing protein | chr5:7826857-7828534 REVERSE LENGTH=465	40.27	1.22e-36	379
Prupe.3G289500	AT1G50170.1	Symbols: ATSIRB, SIRB | sirohydrochlorin ferrochelatase B | chr1:18582087-18583514 FORWARD LENGTH=225	72.5	7.5e-67	637
Prupe.3G289600	AT3G27700.2	Symbols: | zinc finger (CCCH-type) family protein / RNA recognition motif (RRM)-containing protein | chr3:10257681-10261330 REVERSE LENGTH=908	38.84	2.33e-55	541
Prupe.3G291300	AT5G40450.1	Symbols: | unknown protein; FUNCTIONS IN: molecular_function unknown; INVOLVED IN: biological_process unknown; LOCATED IN: chloroplast, plasma membrane; EXPRESSED IN: 24 plant structures; EXPRESSED DURING: 13 growth stages; Has 30201 Blast hits to 17322 proteins in 780 species: Archae - 12; Bacteria - 1396; Metazoa - 17338; Fungi - 3422; Plants - 5037; Viruses - 0; Other Eukaryotes - 2996 (source…	60	1.65e-07	138
Prupe.3G291400	No matched	unknown	--	--	--
Prupe.3G291500	AT5G40460.1	Symbols: | unknown protein; BEST Arabidopsis thaliana protein match is: unknown protein (TAIR:AT3G27630.1); Has 87 Blast hits to 87 proteins in 12 species: Archae - 0; Bacteria - 0; Metazoa - 0; Fungi - 0; Plants - 87; Viruses - 0; Other Eukaryotes - 0 (source: NCBI BLink). | chr5:16202465-16202803 FORWARD LENGTH=112	45.37	8.7e-18	209
Prupe.3G291600	AT5G40470.1	Symbols: | RNI-like superfamily protein | chr5:16208255-16209745 REVERSE LENGTH=496	37.52	4.7e-71	677
Prupe.3G291700	AT5G19130.1	Symbols: | GPI transamidase component family protein / Gaa1-like family protein | chr5:6416128-6418993 REVERSE LENGTH=699	55.58	0	2016
Prupe.3G291800	AT1G70600.1	Symbols: | Ribosomal protein L18e/L15 superfamily protein | chr1:26621168-26621608 REVERSE LENGTH=146	88.43	1.16e-70	667
Prupe.3G291900	AT1G70610.1	Symbols: ATTAP1, TAP1 | transporter associated with antigen processing protein 1 | chr1:26622086-26626331 FORWARD LENGTH=700	61.47	0	2044
Prupe.3G292000	AT5G40480.1	Symbols: EMB3012 | embryo defective 3012 | chr5:16213361-16223982 FORWARD LENGTH=1923	56.21	0	5688
Prupe.3G292100	AT5G40490.1	Symbols: | RNA-binding (RRM/RBD/RNP motifs) family protein | chr5:16225483-16227423 FORWARD LENGTH=423	70.17	4.53e-88	823
Prupe.3G292200	AT5G40500.2	Symbols: | unknown protein; FUNCTIONS IN: molecular_function unknown; INVOLVED IN: biological_process unknown; LOCATED IN: cellular_component unknown; EXPRESSED IN: 23 plant structures; EXPRESSED DURING: 13 growth stages; Has 49 Blast hits to 49 proteins in 22 species: Archae - 0; Bacteria - 7; Metazoa - 0; Fungi - 0; Plants - 42; Viruses - 0; Other Eukaryotes - 0 (source: NCBI BLink). | chr5:162…	75	6.94e-37	374
Prupe.3G292300	AT5G47750.1	Symbols: D6PKL2, PK5 | D6 protein kinase like 2 | chr5:19339947-19341864 REVERSE LENGTH=586	65.58	0	1709
Prupe.3G292400	AT5G40510.1	Symbols: | Sucrase/ferredoxin-like family protein | chr5:16229277-16230798 FORWARD LENGTH=333	53.71	2.35e-90	843
Prupe.3G292500	AT5G14510.1	Symbols: | ARM repeat superfamily protein | chr5:4678125-4679194 REVERSE LENGTH=327	48.21	9.06e-75	708
Prupe.3G292600	AT5G55960.1	Symbols: | unknown protein; CONTAINS InterPro DOMAIN/s: Uncharacterised protein family UPF0118 (InterPro:IPR002549); Has 30201 Blast hits to 17322 proteins in 780 species: Archae - 12; Bacteria - 1396; Metazoa - 17338; Fungi - 3422; Plants - 5037; Viruses - 0; Other Eukaryotes - 2996 (source: NCBI BLink). | chr5:22662726-22664762 FORWARD LENGTH=648	44.44	1.51e-149	1356
Prupe.3G292700	AT3G01580.1	Symbols: | Tetratricopeptide repeat (TPR)-like superfamily protein | chr3:223529-225511 REVERSE LENGTH=660	52.4	0	1903
Prupe.3G292800	AT3G01590.1	Symbols: | Galactose mutarotase-like superfamily protein | chr3:226647-228346 FORWARD LENGTH=306	81.25	2.05e-146	1325
Prupe.3G292900	AT3G63170.1	Symbols: | Chalcone-flavanone isomerase family protein | chr3:23334675-23335993 FORWARD LENGTH=279	34.03	3.25e-26	287
Prupe.3G293000	AT5G40530.1	Symbols: | S-adenosyl-L-methionine-dependent methyltransferases superfamily protein | chr5:16234551-16236100 FORWARD LENGTH=287	67.85	1.49e-99	921
Prupe.3G293100	AT5G50180.1	Symbols: | Protein kinase superfamily protein | chr5:20431116-20432883 FORWARD LENGTH=346	81.68	5.2e-170	1529
Prupe.3G293200	AT5G14490.1	Symbols: anac085, NAC085 | NAC domain containing protein 85 | chr5:4670779-4672072 REVERSE LENGTH=350	43.08	5.7e-78	737
Prupe.3G293300	AT3G27550.1	Symbols: | RNA-binding CRS1 / YhbY (CRM) domain protein | chr3:10208010-10209899 REVERSE LENGTH=491	61.94	5.92e-111	1023
Prupe.3G293400	AT5G14480.1	Symbols: | beta-1,4-N-acetylglucosaminyltransferase family protein | chr5:4667984-4669693 FORWARD LENGTH=387	80.36	0	1754
Prupe.3G293500	AT3G27530.1	Symbols: GC6, MAG4 | golgin candidate 6 | chr3:10193778-10199659 REVERSE LENGTH=914	73.07	1.15e-50	495
Prupe.3G305200	AT3G27150.1	Symbols: | Galactose oxidase/kelch repeat superfamily protein | chr3:10009692-10010960 REVERSE LENGTH=422	47.42	1.15e-90	846
Prupe.3G305300	AT1G27400.1	Symbols: | Ribosomal protein L22p/L17e family protein | chr1:9515230-9516725 FORWARD LENGTH=176	78.73	1.34e-77	729
Prupe.3G305400	AT5G14170.1	Symbols: CHC1 | SWIB/MDM2 domain superfamily protein | chr5:4568696-4570444 REVERSE LENGTH=534	79.82	0	1918
Prupe.3G305500	AT3G27120.1	Symbols: | P-loop containing nucleoside triphosphate hydrolases superfamily protein | chr3:10000248-10003265 REVERSE LENGTH=476	73.82	0	1719
Prupe.3G305600	AT3G48520.1	Symbols: CYP94B3 | cytochrome P450, family 94, subfamily B, polypeptide 3 | chr3:17975104-17976624 REVERSE LENGTH=506	56.85	2.67e-164	1482
Prupe.3G305700	AT3G01910.1	Symbols: SOX, AT-SO, AtSO | sulfite oxidase | chr3:314919-317274 REVERSE LENGTH=393	82.69	0	1815
Prupe.3G305800	AT3G27110.2	Symbols: | Peptidase family M48 family protein | chr3:9998006-9999892 FORWARD LENGTH=344	74.33	6.33e-143	1296
Prupe.3G305900	AT3G27100.1	Symbols: | FUNCTIONS IN: molecular_function unknown; INVOLVED IN: biological_process unknown; LOCATED IN: chloroplast envelope; EXPRESSED IN: 23 plant structures; EXPRESSED DURING: 13 growth stages; CONTAINS InterPro DOMAIN/s: Transcription factor, enhancer of yellow 2 (InterPro:IPR018783); Has 288 Blast hits to 288 proteins in 94 species: Archae - 0; Bacteria - 0; Metazoa - 197; Fungi - 20; Plan…	56.52	1.73e-31	327
Prupe.3G306000	AT5G55690.1	Symbols: | MADS-box transcription factor family protein | chr5:22548790-22549623 REVERSE LENGTH=277	34.22	1.01e-16	208
Prupe.3G306100	AT3G27090.1	Symbols: | DCD (Development and Cell Death) domain protein | chr3:9990020-9991407 FORWARD LENGTH=296	69.33	1.02e-116	1069
Prupe.3G306200	AT1G27390.1	Symbols: TOM20-2 | translocase outer membrane 20-2 | chr1:9513469-9514912 REVERSE LENGTH=210	50.99	1.57e-57	556
Prupe.3G306300	AT3G01920.1	Symbols: | DHBP synthase RibB-like alpha/beta domain | chr3:317449-319001 FORWARD LENGTH=307	72.76	2.24e-108	997
Prupe.3G306400	AT3G48200.1	Symbols: | unknown protein; FUNCTIONS IN: molecular_function unknown; INVOLVED IN: biological_process unknown; LOCATED IN: endomembrane system; EXPRESSED IN: 21 plant structures; EXPRESSED DURING: 13 growth stages; Has 210 Blast hits to 148 proteins in 42 species: Archae - 0; Bacteria - 118; Metazoa - 0; Fungi - 0; Plants - 48; Viruses - 0; Other Eukaryotes - 44 (source: NCBI BLink). | chr3:17832…	31.11	3.66e-140	1277
Prupe.3G306500	AT5G40940.1	Symbols: FLA20 | putative fasciclin-like arabinogalactan protein 20 | chr5:16406656-16407930 REVERSE LENGTH=424	35.39	1.81e-43	438
Prupe.3G306600	AT3G27060.1	Symbols: TSO2, ATTSO2 | Ferritin/ribonucleotide reductase-like family protein | chr3:9979971-9981057 REVERSE LENGTH=332	82.53	2.08e-160	1446
Prupe.3G306700	AT3G27050.1	Symbols: | unknown protein; Has 43 Blast hits to 43 proteins in 17 species: Archae - 0; Bacteria - 0; Metazoa - 0; Fungi - 0; Plants - 40; Viruses - 0; Other Eukaryotes - 3 (source: NCBI BLink). | chr3:9978286-9979636 REVERSE LENGTH=182	62.84	8.18e-63	601
Prupe.3G306800	AT3G26300.1	Symbols: CYP71B34 | cytochrome P450, family 71, subfamily B, polypeptide 34 | chr3:9639199-9640866 REVERSE LENGTH=500	38.29	4.02e-99	920
Prupe.3G306900	AT5G40950.1	Symbols: RPL27 | ribosomal protein large subunit 27 | chr5:16410866-16411845 FORWARD LENGTH=198	77.55	8.85e-63	601
Prupe.3G307000	AT5G50460.1	Symbols: | secE/sec61-gamma protein transport protein | chr5:20552168-20552509 REVERSE LENGTH=69	75	3.95e-23	257
Prupe.3G307100	AT5G14140.1	Symbols: | zinc ion binding;nucleic acid binding;zinc ion binding | chr5:4561539-4563513 FORWARD LENGTH=264	60.07	1.29e-82	774
Prupe.3G307200	AT5G14130.1	Symbols: | Peroxidase superfamily protein | chr5:4558862-4560028 REVERSE LENGTH=330	64.8	4.67e-112	1029
Prupe.3G307300	AT5G14120.1	Symbols: | Major facilitator superfamily protein | chr5:4556308-4558447 FORWARD LENGTH=579	68.69	0	2084
Prupe.3G307400	AT3G27030.1	Symbols: | unknown protein; FUNCTIONS IN: molecular_function unknown; INVOLVED IN: biological_process unknown; LOCATED IN: endomembrane system; CONTAINS InterPro DOMAIN/s: Protein of unknown function DUF3339 (InterPro:IPR021775); BEST Arabidopsis thaliana protein match is: Protein of unknown function (DUF 3339) (TAIR:AT5G40970.1); Has 538 Blast hits to 271 proteins in 16 species: Archae - 0; Bact…	61.26	4.35e-48	472
Prupe.3G307500	AT5G40960.1	Symbols: | Protein of unknown function (DUF 3339) | chr5:16412745-16412951 REVERSE LENGTH=68	75	6.31e-18	210
Prupe.3G307600	AT5G40980.1	Symbols: | Protein of unknown function (DUF 3339) | chr5:16414877-16415086 REVERSE LENGTH=69	90	3.65e-20	230
Prupe.3G307700	AT3G48660.1	Symbols: | Protein of unknown function (DUF 3339) | chr3:18029659-18030133 FORWARD LENGTH=89	81.15	4.88e-27	289
Prupe.3G307800	AT5G15800.1	Symbols: SEP1, AGL2 | K-box region and MADS-box transcription factor family protein | chr5:5151594-5153767 REVERSE LENGTH=251	44.06	2.33e-27	297
Prupe.3G307900	No matched	unknown	--	--	--
Prupe.3G308000	AT3G01960.1	Symbols: | unknown protein; Has 13 Blast hits to 13 proteins in 5 species: Archae - 0; Bacteria - 0; Metazoa - 0; Fungi - 0; Plants - 13; Viruses - 0; Other Eukaryotes - 0 (source: NCBI BLink). | chr3:324581-325087 REVERSE LENGTH=138	38.33	9.19e-12	157
Prupe.3G308100	AT5G50570.2	Symbols: SPL13A, SPL13 | Squamosa promoter-binding protein-like (SBP domain) transcription factor family protein | chr5:20582555-20583791 REVERSE LENGTH=359	61.68	1.2e-38	397
Prupe.4G088200	AT1G30380.1	Symbols: PSAK | photosystem I subunit K | chr1:10722325-10723013 FORWARD LENGTH=130	74.41	4.62e-49	480
Prupe.4G088300	AT4G05420.1	Symbols: DDB1A | damaged DNA binding protein 1A | chr4:2746288-2752663 FORWARD LENGTH=1088	84.84	0	5004
Prupe.4G088400	AT5G48910.1	Symbols: LPA66 | Pentatricopeptide repeat (PPR) superfamily protein | chr5:19832969-19834909 REVERSE LENGTH=646	39.96	1.67e-136	1243
Prupe.4G088500	AT2G34660.2	Symbols: MRP2, ABCC2, AtABCC2 | multidrug resistance-associated protein 2 | chr2:14603267-14612387 FORWARD LENGTH=1623	71.96	0	6155
Prupe.4G088600	AT1G30400.2	Symbols: ATMRP1, EST1, ABCC1 | multidrug resistance-associated protein 1 | chr1:10728139-10737697 FORWARD LENGTH=1622	66.37	0	5678
Prupe.4G088700	AT2G34670.2	Symbols: | Protein of unknown function (DUF630 and DUF632) | chr2:14612741-14615231 REVERSE LENGTH=694	43.82	8.5e-143	1298
Prupe.4G088800	AT1G30440.1	Symbols: | Phototropic-responsive NPH3 family protein | chr1:10759475-10762199 FORWARD LENGTH=665	74.88	0	2546
Prupe.4G088900	AT1G30450.2	Symbols: CCC1, ATCCC1, HAP5 | cation-chloride co-transporter 1 | chr1:10762905-10769061 FORWARD LENGTH=975	78.14	0	3981
Prupe.4G089000	AT4G21120.1	Symbols: AAT1, CAT1 | amino acid transporter 1 | chr4:11270318-11273775 FORWARD LENGTH=594	68.58	0	2086
Prupe.4G089100	AT4G21120.1	Symbols: AAT1, CAT1 | amino acid transporter 1 | chr4:11270318-11273775 FORWARD LENGTH=594	59.96	0	1917
Prupe.4G089200	AT2G34680.1	Symbols: AIR9 | Outer arm dynein light chain 1 protein | chr2:14616947-14628300 REVERSE LENGTH=1708	50.69	0	3211
Prupe.4G089300	AT2G34690.1	Symbols: ACD11 | Glycolipid transfer protein (GLTP) family protein | chr2:14630425-14631779 FORWARD LENGTH=206	70.5	1.95e-82	771
Prupe.4G089400	AT2G43120.1	Symbols: | RmlC-like cupins superfamily protein | chr2:17927339-17928871 FORWARD LENGTH=321	74.57	3.4e-20	230
Prupe.4G089500	AT1G30460.1	Symbols: CPSF30, ATCPSF30 | cleavage and polyadenylation specificity factor 30 | chr1:10771469-10775323 REVERSE LENGTH=631	58.93	4.25e-167	1507
Prupe.4G089600	AT4G05410.1	Symbols: YAO | Transducin/WD40 repeat-like superfamily protein | chr4:2743229-2745521 REVERSE LENGTH=504	63.79	2.26e-150	1362
Prupe.4G089700	AT1G30470.1	Symbols: | SIT4 phosphatase-associated family protein | chr1:10779423-10786415 FORWARD LENGTH=811	63.4	0	2511
Prupe.4G089800	AT1G30480.1	Symbols: DRT111 | D111/G-patch domain-containing protein | chr1:10790315-10792423 FORWARD LENGTH=387	58.82	7.45e-102	942
Prupe.4G123700	AT1G79580.3	Symbols: SMB | NAC (No Apical Meristem) domain transcriptional regulator superfamily protein | chr1:29941020-29942925 REVERSE LENGTH=371	52.16	1.28e-93	871
Prupe.4G123800	AT3G12670.1	Symbols: emb2742 | CTP synthase family protein | chr3:4020351-4024086 REVERSE LENGTH=591	76.07	0	2380
Prupe.4G123900	AT1G54350.1	Symbols: | ABC transporter family protein | chr1:20286917-20290245 FORWARD LENGTH=706	67.12	0	2211
Prupe.4G124000	AT3G12680.1	Symbols: HUA1 | floral homeotic protein (HUA1) | chr3:4025276-4028999 REVERSE LENGTH=524	59	1.73e-155	1406
Prupe.4G124100	AT3G12685.1	Symbols: | Acid phosphatase/vanadium-dependent haloperoxidase-related protein | chr3:4029245-4030261 REVERSE LENGTH=213	50.88	5.46e-40	407
Prupe.4G124200	AT1G79540.1	Symbols: | Pentatricopeptide repeat (PPR) superfamily protein | chr1:29920334-29922676 REVERSE LENGTH=780	54.29	0	2112
Prupe.4G124300	AT2G26790.1	Symbols: | Pentatricopeptide repeat (PPR) superfamily protein | chr2:11425270-11427669 REVERSE LENGTH=799	45.45	0	1650
Prupe.4G124400	No matched	unknown	--	--	--
Prupe.4G124500	AT1G54340.1	Symbols: ICDH | isocitrate dehydrogenase | chr1:20283520-20286506 FORWARD LENGTH=416	87.04	0	1941
Prupe.4G124600	AT1G79250.2	Symbols: AGC1.7 | AGC kinase 1.7 | chr1:29810336-29812186 REVERSE LENGTH=555	75.28	0	1752
Prupe.4G124700	AT1G79260.1	Symbols: | CONTAINS InterPro DOMAIN/s: Domain of unknown function DUF1794 (InterPro:IPR014878); Has 30201 Blast hits to 17322 proteins in 780 species: Archae - 12; Bacteria - 1396; Metazoa - 17338; Fungi - 3422; Plants - 5037; Viruses - 0; Other Eukaryotes - 2996 (source: NCBI BLink). | chr1:29813282-29814066 FORWARD LENGTH=166	68.75	6.72e-63	601
Prupe.4G124800	AT3G12700.1	Symbols: | Eukaryotic aspartyl protease family protein | chr3:4037136-4039043 FORWARD LENGTH=461	44.12	1.51e-91	854
Prupe.4G124900	AT1G79270.1	Symbols: ECT8 | evolutionarily conserved C-terminal region 8 | chr1:29816157-29818811 FORWARD LENGTH=528	53.46	3.34e-120	1102
Prupe.4G125000	AT1G79280.1	Symbols: NUA, AtTPR | nuclear pore anchor | chr1:29819176-29832809 REVERSE LENGTH=2093	47.56	0	4321
Prupe.4G125100	No matched	unknown	--	--	--
Prupe.4G125200	AT4G16740.2	Symbols: ATTPS03, TPS03 | terpene synthase 03 | chr4:9407856-9409884 FORWARD LENGTH=396	36.48	2.29e-56	549
Prupe.4G125300	AT4G16740.1	Symbols: ATTPS03, TPS03 | terpene synthase 03 | chr4:9407856-9410877 FORWARD LENGTH=565	38.32	5.5e-99	919
Prupe.4G125400	No matched	unknown	--	--	--
Prupe.4G134100	AT1G30690.2	Symbols: | Sec14p-like phosphatidylinositol transfer family protein | chr1:10888284-10890085 FORWARD LENGTH=540	58.68	8.76e-123	1125
Prupe.4G134200	AT1G30670.1	Symbols: | basic helix-loop-helix (bHLH) DNA-binding superfamily protein | chr1:10879311-10880188 REVERSE LENGTH=264	41.84	2.72e-22	255
Prupe.4G134300	AT1G79230.1	Symbols: ST1, ATMST1, MST1, ATRDH1, STR1 | mercaptopyruvate sulfurtransferase 1 | chr1:29800824-29803679 FORWARD LENGTH=379	72.48	4.35e-164	1479
Prupe.4G134400	No matched	unknown	--	--	--
Prupe.4G134500	AT4G13440.1	Symbols: | Calcium-binding EF-hand family protein | chr4:7810215-7810679 FORWARD LENGTH=154	56.37	4.46e-42	422
Prupe.4G134600	AT1G79220.1	Symbols: | Mitochondrial transcription termination factor family protein | chr1:29799227-29800426 FORWARD LENGTH=399	50.62	4.29e-106	979
Prupe.4G134700	AT1G79220.1	Symbols: | Mitochondrial transcription termination factor family protein | chr1:29799227-29800426 FORWARD LENGTH=399	49.74	1.65e-102	948
Prupe.4G134800	AT3G20730.1	Symbols: | Tetratricopeptide repeat (TPR)-like superfamily protein | chr3:7247095-7248878 FORWARD LENGTH=564	50.27	2.43e-158	1431
Prupe.4G134900	AT1G67520.1	Symbols: | lectin protein kinase family protein | chr1:25303439-25305857 REVERSE LENGTH=587	33.02	2.94e-56	551
Prupe.4G135000	AT1G11300.1	Symbols: | protein serine/threonine kinases;protein kinases;ATP binding;sugar binding;kinases;carbohydrate binding | chr1:3794389-3800719 FORWARD LENGTH=1650	37.5	1.19e-17	218
Prupe.4G135100	AT1G11330.1	Symbols: | S-locus lectin protein kinase family protein | chr1:3810372-3813416 FORWARD LENGTH=840	39.1	2.88e-138	1259
Prupe.4G135200	AT4G23180.1	Symbols: CRK10, RLK4 | cysteine-rich RLK (RECEPTOR-like protein kinase) 10 | chr4:12138171-12140780 FORWARD LENGTH=669	52.73	2.9e-114	1052
Prupe.4G135300	AT1G11330.2	Symbols: | S-locus lectin protein kinase family protein | chr1:3810372-3813416 FORWARD LENGTH=842	40.51	6.56e-47	465
Prupe.4G135400	AT1G65790.1	Symbols: ARK1, RK1 | receptor kinase 1 | chr1:24468932-24472329 FORWARD LENGTH=843	52.94	4.23e-68	653
Prupe.4G135500	AT3G16030.1	Symbols: CES101 | lectin protein kinase family protein | chr3:5439609-5442802 FORWARD LENGTH=850	38.93	6.49e-143	1299
Prupe.4G135600	AT1G11350.1	Symbols: CBRLK1, SD1-13, RKS2 | S-domain-1 13 | chr1:3817725-3820752 REVERSE LENGTH=830	32.68	1.89e-93	872
Prupe.4G135700	AT3G12810.1	Symbols: PIE1, SRCAP, chr13 | SNF2 domain-containing protein / helicase domain-containing protein | chr3:4065636-4073992 FORWARD LENGTH=2055	61.72	0	5304
Prupe.4G135800	AT5G60990.1	Symbols: | DEA(D/H)-box RNA helicase family protein | chr5:24546601-24549148 REVERSE LENGTH=456	75.06	0	1639
Prupe.4G135900	AT1G16480.1	Symbols: | Tetratricopeptide repeat (TPR)-like superfamily protein | chr1:5625843-5628656 REVERSE LENGTH=937	61.04	0	3076
Prupe.4G136000	AT1G79210.3	Symbols: | N-terminal nucleophile aminohydrolases (Ntn hydrolases) superfamily protein | chr1:29796286-29798240 REVERSE LENGTH=235	93.61	1.95e-127	1160
Prupe.4G136400	AT1G31340.1	Symbols: RUB1, NEDD8, ATRUB1 | related to ubiquitin 1 | chr1:11218076-11219417 REVERSE LENGTH=156	89.93	1.79e-69	658
Prupe.4G136500	AT1G79160.1	Symbols: | unknown protein; BEST Arabidopsis thaliana protein match is: unknown protein (TAIR:AT1G16500.1); Has 104 Blast hits to 102 proteins in 13 species: Archae - 0; Bacteria - 0; Metazoa - 0; Fungi - 0; Plants - 104; Viruses - 0; Other Eukaryotes - 0 (source: NCBI BLink). | chr1:29779862-29780668 REVERSE LENGTH=239	50.77	8.75e-53	517
Prupe.4G136600	AT1G79150.1	Symbols: | binding | chr1:29772716-29777874 REVERSE LENGTH=830	56.65	0	2316
Prupe.4G136700	AT3G55800.1	Symbols: SBPASE | sedoheptulose-bisphosphatase | chr3:20709640-20711421 FORWARD LENGTH=393	81.26	0	1690
Prupe.4G136800	AT3G12830.1	Symbols: | SAUR-like auxin-responsive protein family | chr3:4079117-4079515 REVERSE LENGTH=132	66.11	6.15e-36	367
Prupe.4G136900	AT1G56130.1	Symbols: | Leucine-rich repeat transmembrane protein kinase | chr1:20994931-21000887 REVERSE LENGTH=1032	62.53	0	3213
Prupe.4G137000	AT3G28960.1	Symbols: | Transmembrane amino acid transporter family protein | chr3:10984245-10985767 REVERSE LENGTH=405	44.64	8.91e-98	907
Prupe.4G137100	AT3G12870.1	Symbols: | unknown protein; BEST Arabidopsis thaliana protein match is: unknown protein (TAIR:AT5G56120.1); Has 70 Blast hits to 70 proteins in 12 species: Archae - 0; Bacteria - 0; Metazoa - 0; Fungi - 0; Plants - 70; Viruses - 0; Other Eukaryotes - 0 (source: NCBI BLink). | chr3:4094417-4095037 REVERSE LENGTH=206	58.82	1.58e-59	573
Prupe.4G137200	No matched	unknown	--	--	--
Prupe.4G137300	AT2G30070.1	Symbols: ATKT1, ATKT1P, ATKUP1, KUP1, KT1 | potassium transporter 1 | chr2:12835097-12838466 FORWARD LENGTH=712	54.9	0	2153
Prupe.4G137400	AT4G00872.1	Symbols: | Plant invertase/pectin methylesterase inhibitor superfamily protein | chr4:364147-364736 REVERSE LENGTH=164	31.38	5.42e-11	151
Prupe.4G137500	AT1G80600.1	Symbols: WIN1 | HOPW1-1-interacting 1 | chr1:30298675-30300513 REVERSE LENGTH=457	67.62	9.96e-177	1589
Prupe.4G137600	AT1G56090.1	Symbols: | Tetratricopeptide repeat (TPR)-like superfamily protein | chr1:20977989-20979185 REVERSE LENGTH=272	49.49	1.54e-68	653
Prupe.4G137700	AT5G45190.1	Symbols: | Cyclin family protein | chr5:18277808-18280733 REVERSE LENGTH=579	51.69	6.35e-153	1385
Prupe.4G137800	AT5G45190.1	Symbols: | Cyclin family protein | chr5:18277808-18280733 REVERSE LENGTH=579	52.74	3.44e-155	1404
Prupe.4G137900	AT1G53720.1	Symbols: ATCYP59, CYP59 | cyclophilin 59 | chr1:20057012-20059508 FORWARD LENGTH=506	73.74	0	1676
Prupe.4G138300	AT3G12900.1	Symbols: | 2-oxoglutarate (2OG) and Fe(II)-dependent oxygenase superfamily protein | chr3:4104576-4106112 FORWARD LENGTH=357	65.74	9.37e-142	1286
Prupe.4G138400	AT1G16540.1	Symbols: SIR3, LOS5, ABA3, ATABA3, ACI2 | molybdenum cofactor sulfurase (LOS5) (ABA3) | chr1:5659465-5665201 FORWARD LENGTH=819	64	0	2699
Prupe.4G138500	AT3G12910.1	Symbols: | NAC (No Apical Meristem) domain transcriptional regulator superfamily protein | chr3:4109417-4110648 FORWARD LENGTH=303	49.84	8.89e-70	664
Prupe.4G138600	AT1G16560.3	Symbols: | Per1-like family protein | chr1:5668945-5670343 FORWARD LENGTH=342	60.75	7.82e-114	1044
Prupe.4G138700	AT1G56070.1	Symbols: LOS1 | Ribosomal protein S5/Elongation factor G/III/V family protein | chr1:20968245-20971077 REVERSE LENGTH=843	91.93	0	4219
Prupe.4G138800	AT1G16560.4	Symbols: | Per1-like family protein | chr1:5669234-5670343 FORWARD LENGTH=287	59.72	7.19e-21	236
Prupe.4G138900	AT1G56070.1	Symbols: LOS1 | Ribosomal protein S5/Elongation factor G/III/V family protein | chr1:20968245-20971077 REVERSE LENGTH=843	91.57	0	4203
Prupe.4G139000	AT1G16590.1	Symbols: REV7, ATREV7 | DNA-binding HORMA family protein | chr1:5673886-5674890 FORWARD LENGTH=215	67.34	3.49e-79	743
Prupe.4G139100	AT1G16590.1	Symbols: REV7, ATREV7 | DNA-binding HORMA family protein | chr1:5673886-5674890 FORWARD LENGTH=215	49.4	3.13e-38	387
Prupe.4G139200	No matched	unknown	--	--	--
Prupe.4G139300	AT1G79120.1	Symbols: | Ubiquitin carboxyl-terminal hydrolase family protein | chr1:29767314-29768555 REVERSE LENGTH=413	66	6.04e-155	1400
Prupe.4G139400	AT3G12920.1	Symbols: | SBP (S-ribonuclease binding protein) family protein | chr3:4122127-4123323 REVERSE LENGTH=335	45.5	5.4e-73	693
Prupe.4G139500	AT4G27290.1	Symbols: | S-locus lectin protein kinase family protein | chr4:13666281-13669202 FORWARD LENGTH=783	50.83	0	2033
Prupe.4G139600	AT3G12940.1	Symbols: | 2-oxoglutarate (2OG) and Fe(II)-dependent oxygenase superfamily protein | chr3:4130242-4131912 REVERSE LENGTH=474	77.05	0	2010
Prupe.4G139700	AT3G12930.1	Symbols: | Lojap-related protein | chr3:4128465-4129616 FORWARD LENGTH=238	58.13	9.27e-69	654
Prupe.4G139800	AT1G16610.1	Symbols: SR45, RNPS1 | arginine/serine-rich 45 | chr1:5675925-5678686 REVERSE LENGTH=414	64.1	1.83e-39	404
Prupe.4G139900	AT5G45030.2	Symbols: | Trypsin family protein | chr5:18172981-18175238 FORWARD LENGTH=607	67.16	0	1995
Prupe.4G140000	AT3G06240.1	Symbols: | F-box family protein | chr3:1887336-1888619 FORWARD LENGTH=427	31.48	1.9e-25	282
Prupe.4G140100	AT3G06240.1	Symbols: | F-box family protein | chr3:1887336-1888619 FORWARD LENGTH=427	31.63	1.37e-43	441
Prupe.4G140200	AT3G12955.1	Symbols: | SAUR-like auxin-responsive protein family | chr3:4135659-4136078 REVERSE LENGTH=139	34.53	1.04e-14	184
Prupe.4G140300	AT1G56050.1	Symbols: | GTP-binding protein-related | chr1:20963793-20966181 FORWARD LENGTH=421	83.83	0	1644
Prupe.4G140400	AT1G79090.2	Symbols: | FUNCTIONS IN: molecular_function unknown; INVOLVED IN: biological_process unknown; LOCATED IN: cellular_component unknown; EXPRESSED IN: 25 plant structures; EXPRESSED DURING: 15 growth stages; CONTAINS InterPro DOMAIN/s: Topoisomerase II-associated protein PAT1 (InterPro:IPR019167); BEST Arabidopsis thaliana protein match is: Topoisomerase II-associated protein PAT1 (TAIR:AT3G22270.1)…	50.24	0	1811
Prupe.4G141200	AT1G52790.1	Symbols: | 2-oxoglutarate (2OG) and Fe(II)-dependent oxygenase superfamily protein | chr1:19662194-19663301 REVERSE LENGTH=310	59.03	2.58e-105	971
Prupe.4G141300	AT1G55460.1	Symbols: | DNA/RNA-binding protein Kin17, conserved region | chr1:20707567-20708802 FORWARD LENGTH=411	61.73	6.73e-119	1088
Prupe.4G141400	AT5G51795.1	Symbols: | DNA/RNA-binding protein Kin17, conserved region | chr5:21043083-21044194 REVERSE LENGTH=347	75	3.15e-39	397
Prupe.4G141500	AT3G26040.1	Symbols: | HXXXD-type acyl-transferase family protein | chr3:9519741-9521069 FORWARD LENGTH=442	39.03	4.96e-84	789
Prupe.4G141600	AT4G31180.2	Symbols: | Class II aminoacyl-tRNA and biotin synthetases superfamily protein | chr4:15156696-15159362 FORWARD LENGTH=558	71.98	1.76e-119	1094
Prupe.4G141700	AT1G56070.1	Symbols: LOS1 | Ribosomal protein S5/Elongation factor G/III/V family protein | chr1:20968245-20971077 REVERSE LENGTH=843	71.51	1.42e-135	1231
Prupe.4G141800	AT1G16590.1	Symbols: REV7, ATREV7 | DNA-binding HORMA family protein | chr1:5673886-5674890 FORWARD LENGTH=215	54.28	1.49e-59	573
Prupe.4G141900	No matched	unknown	--	--	--
Prupe.4G142000	AT1G24430.1	Symbols: | HXXXD-type acyl-transferase family protein | chr1:8658190-8659497 REVERSE LENGTH=435	40.31	1.02e-86	813
Prupe.4G142100	AT1G24430.1	Symbols: | HXXXD-type acyl-transferase family protein | chr1:8658190-8659497 REVERSE LENGTH=435	39.62	1.5e-81	767
Prupe.4G142200	AT4G27300.1	Symbols: | S-locus lectin protein kinase family protein | chr4:13669308-13672348 REVERSE LENGTH=815	60.26	2.19e-77	728
Prupe.4G142300	AT4G27290.1	Symbols: | S-locus lectin protein kinase family protein | chr4:13666281-13669202 FORWARD LENGTH=783	46.11	4.02e-115	1057
Prupe.4G142400	AT4G27290.1	Symbols: | S-locus lectin protein kinase family protein | chr4:13666281-13669202 FORWARD LENGTH=783	50.25	0	2077
Prupe.4G142500	AT4G27290.1	Symbols: | S-locus lectin protein kinase family protein | chr4:13666281-13669202 FORWARD LENGTH=783	46.28	2.52e-112	1033
Prupe.4G142600	AT4G27290.1	Symbols: | S-locus lectin protein kinase family protein | chr4:13666281-13669202 FORWARD LENGTH=783	52.32	0	2199
Prupe.4G142700	AT4G27300.1	Symbols: | S-locus lectin protein kinase family protein | chr4:13669308-13672348 REVERSE LENGTH=815	55.64	1.39e-35	364
Prupe.4G142800	AT4G27290.1	Symbols: | S-locus lectin protein kinase family protein | chr4:13666281-13669202 FORWARD LENGTH=783	49.81	0	2064
Prupe.4G142900	AT1G20230.1	Symbols: | Pentatricopeptide repeat (PPR) superfamily protein | chr1:7009570-7011852 FORWARD LENGTH=760	37.08	6.07e-151	1368
Prupe.4G143000	AT1G79080.1	Symbols: | Pentatricopeptide repeat (PPR) superfamily protein | chr1:29747102-29748832 REVERSE LENGTH=576	64.7	0	1981
Prupe.4G143100	AT1G79070.1	Symbols: | SNARE-associated protein-related | chr1:29745018-29745807 REVERSE LENGTH=138	68.42	2.23e-31	329
Prupe.4G143200	AT5G42955.1	Symbols: | Protein of unknown function (DUF784) | chr5:17231865-17232245 REVERSE LENGTH=126	32.94	3.7e-07	121
Prupe.4G143300	AT1G79060.1	Symbols: | unknown protein; BEST Arabidopsis thaliana protein match is: unknown protein (TAIR:AT1G56020.1); Has 3399 Blast hits to 980 proteins in 195 species: Archae - 0; Bacteria - 839; Metazoa - 390; Fungi - 256; Plants - 154; Viruses - 9; Other Eukaryotes - 1751 (source: NCBI BLink). | chr1:29741873-29743063 FORWARD LENGTH=396	55.55	2.66e-35	368
Prupe.4G143400	AT1G16650.1	Symbols: | S-adenosyl-L-methionine-dependent methyltransferases superfamily protein | chr1:5687994-5691101 FORWARD LENGTH=521	55.23	2.03e-171	1544
Prupe.4G143500	AT2G34320.1	Symbols: | Polynucleotidyl transferase, ribonuclease H-like superfamily protein | chr2:14484959-14485837 FORWARD LENGTH=292	29.67	8.97e-14	179
Prupe.4G143600	AT1G56010.2	Symbols: NAC1, ANAC022 | NAC domain containing protein 1 | chr1:20946852-20949144 REVERSE LENGTH=324	53.84	5.45e-90	839
Prupe.4G143700	AT1G79040.1	Symbols: PSBR | photosystem II subunit R | chr1:29736085-29736781 FORWARD LENGTH=140	68.57	5.45e-48	471
Prupe.4G143800	AT1G56000.1	Symbols: | FAD/NAD(P)-binding oxidoreductase family protein | chr1:20944149-20946101 FORWARD LENGTH=384	64.52	2.01e-139	1266
Prupe.4G143900	AT1G16670.1	Symbols: | Protein kinase superfamily protein | chr1:5697846-5699492 FORWARD LENGTH=390	72.39	2.06e-153	1387
Prupe.4G144000	AT1G16680.1	Symbols: | Chaperone DnaJ-domain superfamily protein | chr1:5702930-5705537 FORWARD LENGTH=554	70.32	0	2016
Prupe.4G144100	AT5G64150.1	Symbols: | RNA methyltransferase family protein | chr5:25668997-25670731 REVERSE LENGTH=377	58.46	2.76e-109	1006
Prupe.4G144200	AT5G16820.2	Symbols: HSF3, HSFA1B, ATHSFA1B | heat shock factor 3 | chr5:5530446-5532497 FORWARD LENGTH=481	48.06	5.94e-105	970
Prupe.4G144300	AT1G17220.1	Symbols: FUG1 | Translation initiation factor 2, small GTP-binding protein | chr1:5885383-5890165 FORWARD LENGTH=1026	62.25	0	2846
Prupe.4G144400	AT1G72250.2	Symbols: | Di-glucose binding protein with Kinesin motor domain | chr1:27192902-27198118 FORWARD LENGTH=1203	62.86	0	2625
Prupe.4G144500	AT1G03670.1	Symbols: | ankyrin repeat family protein | chr1:914222-916222 REVERSE LENGTH=616	27.9	1.01e-32	347
Prupe.4G144600	AT4G03500.1	Symbols: | Ankyrin repeat family protein | chr4:1553453-1556571 FORWARD LENGTH=652	30.27	2.69e-37	388
Prupe.4G144700	AT4G03500.1	Symbols: | Ankyrin repeat family protein | chr4:1553453-1556571 FORWARD LENGTH=652	26.98	2.66e-37	387
Prupe.4G144800	AT1G03670.1	Symbols: | ankyrin repeat family protein | chr1:914222-916222 REVERSE LENGTH=616	26.05	5.32e-42	428
Prupe.4G144900	AT4G03500.1	Symbols: | Ankyrin repeat family protein | chr4:1553453-1556571 FORWARD LENGTH=652	28.78	1.07e-31	338
Prupe.4G145000	No matched	unknown	--	--	--
Prupe.4G145100	AT1G03670.1	Symbols: | ankyrin repeat family protein | chr1:914222-916222 REVERSE LENGTH=616	30.23	4.78e-37	385
Prupe.4G145200	AT1G72280.1	Symbols: AERO1, ERO1 | endoplasmic reticulum oxidoreductins 1 | chr1:27212039-27214506 REVERSE LENGTH=469	61.53	6.2e-53	516
Prupe.4G145300	AT1G03670.1	Symbols: | ankyrin repeat family protein | chr1:914222-916222 REVERSE LENGTH=616	30.08	2.45e-46	465
Prupe.4G145400	No matched	unknown	--	--	--
Prupe.4G145500	AT1G72280.1	Symbols: AERO1, ERO1 | endoplasmic reticulum oxidoreductins 1 | chr1:27212039-27214506 REVERSE LENGTH=469	67.28	1.07e-64	619
Prupe.4G145600	AT1G53700.1	Symbols: WAG1, PK3AT | WAG 1 | chr1:20048604-20050034 FORWARD LENGTH=476	60.5	1.71e-130	1190
Prupe.4G145700	AT1G17230.1	Symbols: | Leucine-rich receptor-like protein kinase family protein | chr1:5891375-5894855 FORWARD LENGTH=1101	60.82	0	3423
Prupe.4G145800	AT1G78380.1	Symbols: ATGSTU19, GST8, GSTU19 | glutathione S-transferase TAU 19 | chr1:29486659-29487819 REVERSE LENGTH=219	63.63	1.8e-80	755
Prupe.4G145900	AT1G17180.1	Symbols: ATGSTU25, GSTU25 | glutathione S-transferase TAU 25 | chr1:5872208-5872958 FORWARD LENGTH=221	61.81	9.94e-79	740
Prupe.4G146000	AT1G78380.1	Symbols: ATGSTU19, GST8, GSTU19 | glutathione S-transferase TAU 19 | chr1:29486659-29487819 REVERSE LENGTH=219	60.45	1.59e-75	712
Prupe.4G146100	AT1G78380.1	Symbols: ATGSTU19, GST8, GSTU19 | glutathione S-transferase TAU 19 | chr1:29486659-29487819 REVERSE LENGTH=219	62.27	1.09e-77	731
Prupe.4G146200	AT1G78380.1	Symbols: ATGSTU19, GST8, GSTU19 | glutathione S-transferase TAU 19 | chr1:29486659-29487819 REVERSE LENGTH=219	74.07	1.03e-95	886
Prupe.4G146300	AT1G78380.1	Symbols: ATGSTU19, GST8, GSTU19 | glutathione S-transferase TAU 19 | chr1:29486659-29487819 REVERSE LENGTH=219	66.01	7.12e-79	740
Prupe.4G146400	AT1G78380.1	Symbols: ATGSTU19, GST8, GSTU19 | glutathione S-transferase TAU 19 | chr1:29486659-29487819 REVERSE LENGTH=219	66.34	1.51e-83	781
Prupe.4G146500	AT1G53680.1	Symbols: ATGSTU28, GSTU28 | glutathione S-transferase TAU 28 | chr1:20038358-20039117 FORWARD LENGTH=224	52	3.04e-13	170
Prupe.4G146600	AT1G78380.1	Symbols: ATGSTU19, GST8, GSTU19 | glutathione S-transferase TAU 19 | chr1:29486659-29487819 REVERSE LENGTH=219	70.04	8.98e-85	792
Prupe.4G146700	AT1G78360.1	Symbols: ATGSTU21, GSTU21 | glutathione S-transferase TAU 21 | chr1:29482070-29482966 REVERSE LENGTH=222	39.13	7.16e-14	175
Prupe.4G146800	AT1G78380.1	Symbols: ATGSTU19, GST8, GSTU19 | glutathione S-transferase TAU 19 | chr1:29486659-29487819 REVERSE LENGTH=219	71.42	9.13e-88	817
Prupe.4G146900	AT1G78380.1	Symbols: ATGSTU19, GST8, GSTU19 | glutathione S-transferase TAU 19 | chr1:29486659-29487819 REVERSE LENGTH=219	63.31	1.99e-62	598
Prupe.4G147000	AT1G78380.1	Symbols: ATGSTU19, GST8, GSTU19 | glutathione S-transferase TAU 19 | chr1:29486659-29487819 REVERSE LENGTH=219	67.01	1.05e-73	695
Prupe.4G147100	AT1G78380.1	Symbols: ATGSTU19, GST8, GSTU19 | glutathione S-transferase TAU 19 | chr1:29486659-29487819 REVERSE LENGTH=219	64.97	4.37e-84	786
Prupe.4G147200	AT1G78380.1	Symbols: ATGSTU19, GST8, GSTU19 | glutathione S-transferase TAU 19 | chr1:29486659-29487819 REVERSE LENGTH=219	72.46	1.71e-88	824
Prupe.4G147300	AT1G78380.1	Symbols: ATGSTU19, GST8, GSTU19 | glutathione S-transferase TAU 19 | chr1:29486659-29487819 REVERSE LENGTH=219	55.55	7.8e-60	576
Prupe.4G147400	AT1G78380.1	Symbols: ATGSTU19, GST8, GSTU19 | glutathione S-transferase TAU 19 | chr1:29486659-29487819 REVERSE LENGTH=219	70.37	7.91e-92	852
Prupe.4G147500	No matched	unknown	--	--	--
Prupe.4G147600	AT3G45880.1	Symbols: | 2-oxoglutarate (2OG) and Fe(II)-dependent oxygenase superfamily protein | chr3:16869855-16871544 REVERSE LENGTH=345	62.64	1.97e-122	1119
Prupe.4G147700	AT1G03330.1	Symbols: | Small nuclear ribonucleoprotein family protein | chr1:818161-819297 REVERSE LENGTH=93	92.47	9.67e-47	459
Prupe.4G147800	AT1G17180.1	Symbols: ATGSTU25, GSTU25 | glutathione S-transferase TAU 25 | chr1:5872208-5872958 FORWARD LENGTH=221	64.84	2e-85	797
Prupe.4G147900	AT3G14400.1	Symbols: UBP25 | ubiquitin-specific protease 25 | chr3:4811953-4815210 REVERSE LENGTH=661	52.59	0	1715
Prupe.4G148000	AT3G14410.1	Symbols: | Nucleotide/sugar transporter family protein | chr3:4815982-4817852 REVERSE LENGTH=340	74.48	3.53e-140	1272
Prupe.4G148100	AT3G62000.1	Symbols: | S-adenosyl-L-methionine-dependent methyltransferases superfamily protein | chr3:22959441-22961180 REVERSE LENGTH=278	75.4	8.71e-111	1018
Prupe.4G148200	AT3G14420.2	Symbols: | Aldolase-type TIM barrel family protein | chr3:4821804-4823899 FORWARD LENGTH=367	89.8	0	1750
Prupe.4G148300	AT1G19800.1	Symbols: TGD1 | trigalactosyldiacylglycerol 1 | chr1:6846812-6847954 FORWARD LENGTH=350	68.55	3.89e-137	1246
Prupe.4G148400	AT1G16570.1	Symbols: | UDP-Glycosyltransferase superfamily protein | chr1:5670763-5673423 REVERSE LENGTH=465	68.55	0	1696
Prupe.4G148500	No matched	unknown	--	--	--
Prupe.4G148600	AT1G31660.1	Symbols: | CONTAINS InterPro DOMAIN/s: Bystin (InterPro:IPR007955); Has 475 Blast hits to 467 proteins in 210 species: Archae - 0; Bacteria - 9; Metazoa - 155; Fungi - 139; Plants - 55; Viruses - 0; Other Eukaryotes - 117 (source: NCBI BLink). | chr1:11331176-11333440 REVERSE LENGTH=444	58.51	1.68e-150	1362
Prupe.4G148700	AT1G17130.1	Symbols: | Family of unknown function (DUF572) | chr1:5854264-5856472 FORWARD LENGTH=331	60.05	1.78e-108	999
Prupe.4G148800	AT1G78430.1	Symbols: RIP2 | ROP interactive partner 2 | chr1:29509605-29510679 FORWARD LENGTH=324	39.69	2.43e-53	524
Prupe.4G148900	AT1G78420.2	Symbols: | RING/U-box superfamily protein | chr1:29505278-29507272 FORWARD LENGTH=401	46.15	5.42e-81	762
Prupe.4G149000	AT1G17147.1	Symbols: | VQ motif-containing protein | chr1:5863654-5863950 REVERSE LENGTH=98	36.97	4.76e-09	134
Prupe.4G149100	AT1G78400.1	Symbols: | Pectin lyase-like superfamily protein | chr1:29498281-29499682 REVERSE LENGTH=404	50.79	5.7e-105	969
Prupe.4G149200	AT3G14450.1	Symbols: CID9 | CTC-interacting domain 9 | chr3:4849788-4851601 FORWARD LENGTH=327	66.66	7.17e-93	863
Prupe.4G149300	No matched	unknown	--	--	--
Prupe.4G149400	No matched	unknown	--	--	--
Prupe.4G149500	AT1G18720.1	Symbols: | Protein of unknown function (DUF962) | chr1:6458020-6459658 REVERSE LENGTH=206	57.57	9.98e-60	575
Prupe.4G149600	AT1G18720.1	Symbols: | Protein of unknown function (DUF962) | chr1:6458020-6459658 REVERSE LENGTH=206	62.87	1.08e-70	670
Prupe.4G149700	AT3G07040.1	Symbols: RPM1, RPS3 | NB-ARC domain-containing disease resistance protein | chr3:2226244-2229024 REVERSE LENGTH=926	29.95	1.34e-90	849
Prupe.4G149800	AT3G07040.1	Symbols: RPM1, RPS3 | NB-ARC domain-containing disease resistance protein | chr3:2226244-2229024 REVERSE LENGTH=926	29.08	6.24e-91	852
Prupe.4G149900	AT3G07040.1	Symbols: RPM1, RPS3 | NB-ARC domain-containing disease resistance protein | chr3:2226244-2229024 REVERSE LENGTH=926	28.17	1.53e-71	683
Prupe.4G150000	No matched	unknown	--	--	--
Prupe.4G150100	AT3G14440.1	Symbols: NCED3, ATNCED3, STO1, SIS7 | nine-cis-epoxycarotenoid dioxygenase 3 | chr3:4831678-4833477 REVERSE LENGTH=599	76.8	0	2136
Prupe.4G152800	AT3G14690.1	Symbols: CYP72A15 | cytochrome P450, family 72, subfamily A, polypeptide 15 | chr3:4937410-4939310 FORWARD LENGTH=512	58.15	7.25e-177	1590
Prupe.4G152900	AT3G14690.1	Symbols: CYP72A15 | cytochrome P450, family 72, subfamily A, polypeptide 15 | chr3:4937410-4939310 FORWARD LENGTH=512	56.64	2.08e-178	1604
Prupe.4G153000	AT3G14690.1	Symbols: CYP72A15 | cytochrome P450, family 72, subfamily A, polypeptide 15 | chr3:4937410-4939310 FORWARD LENGTH=512	58.03	2.21e-176	1586
Prupe.4G153100	AT3G14660.1	Symbols: CYP72A13 | cytochrome P450, family 72, subfamily A, polypeptide 13 | chr3:4924960-4926911 FORWARD LENGTH=512	48.66	3.6e-91	850
Prupe.4G153200	AT1G53530.1	Symbols: | Peptidase S24/S26A/S26B/S26C family protein | chr1:19978249-19979778 FORWARD LENGTH=168	64.84	5.24e-61	585
Prupe.4G153300	AT1G17050.1	Symbols: SPS2 | solanesyl diphosphate synthase 2 | chr1:5829289-5831215 FORWARD LENGTH=417	72.79	5.33e-164	1478
Prupe.4G153400	AT1G78520.1	Symbols: | Carbohydrate-binding X8 domain superfamily protein | chr1:29537976-29538656 REVERSE LENGTH=115	67.77	1.84e-32	336
Prupe.4G153500	AT1G53520.1	Symbols: | Chalcone-flavanone isomerase family protein | chr1:19976485-19977915 REVERSE LENGTH=287	60.44	3.28e-81	762
[truncated: 1,686 more rows]

## Sheet: Table S11
Table S11 Genes in putative improvement sweeps.
Note: Genes model was genome annotation version 2.1. Genes list was sorted by the position on chromosome.
Gene ID	Matched genes in Arabidopsis	Description	%Identity	E-value	Score
Prupe.1G007700	AT5G04700	Symbols: | Ankyrin repeat family protein | chr5:1354240-1356754 REVERSE LENGTH=669	39.7	7.11e-44	445
Prupe.1G007800	AT4G03460.1	Symbols: | Ankyrin repeat family protein | chr4:1536404-1540111 REVERSE LENGTH=677	36.36	1.22e-07	130
Prupe.1G007900	AT5G04730.1	Symbols: | Ankyrin-repeat containing protein | chr5:1364101-1367303 REVERSE LENGTH=603	37.64	3.23e-28	304
Prupe.1G008000	AT4G13630.2	Symbols: | Protein of unknown function, DUF593 | chr4:7934093-7936029 REVERSE LENGTH=569	36.86	1.86e-48	485
Prupe.1G008100	AT1G04880.1	Symbols: | HMG (high mobility group) box protein with ARID/BRIGHT DNA-binding domain | chr1:1376106-1378264 REVERSE LENGTH=448	55.55	3.06e-105	971
Prupe.1G008200	AT3G12490.2	Symbols: ATCYSB, ATCYS6, CYSB | cystatin B | chr3:3960523-3961876 REVERSE LENGTH=234	40.65	6.18e-14	180
Prupe.1G008300	AT5G53300.4	Symbols: UBC10 | ubiquitin-conjugating enzyme 10 | chr5:21632802-21633989 REVERSE LENGTH=148	42.95	8.24e-26	282
Prupe.1G008400	AT4G13620.1	Symbols: | Integrase-type DNA-binding superfamily protein | chr4:7932138-7933304 FORWARD LENGTH=388	35.45	5.86e-47	469
Prupe.1G008500	AT3G24100	Symbols: | Uncharacterised protein family SERF | chr3:8703373-8704045 FORWARD LENGTH=69	90.9	2.51e-14	179
Prupe.1G008600	AT2G30810.1	Symbols: | Gibberellin-regulated family protein | chr2:13127945-13128630 REVERSE LENGTH=106	50.49	3.44e-21	238
Prupe.1G008700	AT1G04860.1	Symbols: UBP2, ATUBP2 | ubiquitin-specific protease 2 | chr1:1369306-1372290 REVERSE LENGTH=961	55.15	1.12e-114	1057
Prupe.1G008800	AT4G13600	Symbols: | Carbohydrate-binding X8 domain superfamily protein | chr4:7911179-7912892 REVERSE LENGTH=231	80.95	2.19e-38	391
Prupe.1G008900	AT3G07130.1	Symbols: ATPAP15, PAP15 | purple acid phosphatase 15 | chr3:2255763-2257981 REVERSE LENGTH=532	71.73	0	2005
Prupe.1G009000	AT3G25040.1	Symbols: ERD2B | endoplasmic reticulum retention defective 2B | chr3:9124479-9126051 FORWARD LENGTH=215	79.06	1.45e-97	902
Prupe.1G009100	No matched	unknown	--	--	--
Prupe.1G009200	AT2G16730.1	Symbols: BGAL13 | glycosyl hydrolase family 35 protein | chr2:7261986-7266105 REVERSE LENGTH=848	60.02	0	2774
Prupe.1G009300	AT2G16730.1	Symbols: BGAL13 | glycosyl hydrolase family 35 protein | chr2:7261986-7266105 REVERSE LENGTH=848	59.52	0	2758
Prupe.1G009400	AT1G44080.1	Symbols: | F-box family protein with a domain of unknown function (DUF295) | chr1:16753944-16755670 REVERSE LENGTH=347	23.83	8.42e-12	166
Prupe.1G009500	AT1G26740.1	Symbols: | Ribosomal L32p protein family | chr1:9245280-9246555 REVERSE LENGTH=134	51.49	3.93e-30	317
Prupe.1G009600	No matched	unknown	--	--	--
Prupe.1G009700	AT3G46970.1	Symbols: ATPHS2, PHS2 | alpha-glucan phosphorylase 2 | chr3:17301625-17306111 REVERSE LENGTH=841	46.39	6.13e-18	210
Prupe.1G009800	AT4G26840.1	Symbols: SUM1, SUMO 1, SUMO1, ATSUMO1 | small ubiquitin-like modifier 1 | chr4:13497466-13498458 FORWARD LENGTH=100	48.71	4.26e-14	177
Prupe.1G009900	AT1G32750.1	Symbols: HAF01, HAF1, HAC13, GTD1, TAF1 | HAC13 protein (HAC13) | chr1:11846385-11856261 REVERSE LENGTH=1919	26.74	6.88e-33	350
Prupe.1G010000	AT5G51200	Symbols: | Protein of unknown function (DUF3414) | chr5:20804926-20819408 FORWARD LENGTH=1838	59.61	5.01e-10	145
Prupe.1G010100	No matched	unknown	--	--	--
Prupe.1G010200	AT5G15020.2	Symbols: SNL2 | SIN3-like 2 | chr5:4859408-4865569 REVERSE LENGTH=1355	41.42	3.59e-08	126
Prupe.1G010300	AT2G32760.1	Symbols: | unknown protein; Has 229 Blast hits to 229 proteins in 104 species: Archae - 0; Bacteria - 2; Metazoa - 79; Fungi - 90; Plants - 49; Viruses - 0; Other Eukaryotes - 9 (source: NCBI BLink). | chr2:13892140-13894295 FORWARD LENGTH=352	62.14	2.72e-123	1126
Prupe.1G010400	AT5G60390.3	Symbols: | GTP binding Elongation factor Tu family protein | chr5:24289226-24290675 FORWARD LENGTH=449	96.41	0	2304
Prupe.1G010500	AT1G04850.1	Symbols: | ubiquitin-associated (UBA)/TS-N domain-containing protein | chr1:1365311-1368706 REVERSE LENGTH=413	70.46	1.12e-169	1527
Prupe.1G010600	No matched	unknown	--	--	--
Prupe.1G010700	AT3G14470.1	Symbols: | NB-ARC domain-containing disease resistance protein | chr3:4857940-4861104 FORWARD LENGTH=1054	30.68	1.71e-104	969
Prupe.1G010800	No matched	unknown	--	--	--
Prupe.1G010900	No matched	unknown	--	--	--
Prupe.1G011000	AT3G14470.1	Symbols: | NB-ARC domain-containing disease resistance protein | chr3:4857940-4861104 FORWARD LENGTH=1054	29.04	2.62e-79	752
Prupe.1G011100	No matched	unknown	--	--	--
Prupe.1G011200	AT3G22380.2	Symbols: TIC | time for coffee | chr3:7913181-7918967 FORWARD LENGTH=1555	39.22	4.26e-162	1468
Prupe.1G011300	AT4G14950.1	Symbols: | SNARE associated Golgi protein family | chr4:8545517-8547722 FORWARD LENGTH=416	76.09	3.34e-179	1610
Prupe.1G015900	AT2G32040.1	Symbols: | Major facilitator superfamily protein | chr2:13635116-13637592 FORWARD LENGTH=560	68.37	0	1721
Prupe.1G016000	AT3G22550.1	Symbols: | Protein of unknown function (DUF581) | chr3:7991827-7992805 REVERSE LENGTH=267	49.62	1.31e-56	550
Prupe.1G016100	No matched	unknown	--	--	--
Prupe.1G016200	No matched	unknown	--	--	--
Prupe.1G016300	No matched	unknown	--	--	--
Prupe.1G016400	AT3G22560.1	Symbols: | Acyl-CoA N-acyltransferases (NAT) superfamily protein | chr3:7998915-7999442 REVERSE LENGTH=175	60	6.6e-55	534
Prupe.1G016500	AT3G22560.1	Symbols: | Acyl-CoA N-acyltransferases (NAT) superfamily protein | chr3:7998915-7999442 REVERSE LENGTH=175	50.58	8.75e-47	462
Prupe.1G016600	AT2G32030.1	Symbols: | Acyl-CoA N-acyltransferases (NAT) superfamily protein | chr2:13632675-13633241 REVERSE LENGTH=188	62.8	1.81e-57	554
Prupe.1G016700	AT2G32030.1	Symbols: | Acyl-CoA N-acyltransferases (NAT) superfamily protein | chr2:13632675-13633241 REVERSE LENGTH=188	57.66	4.08e-51	500
Prupe.1G016800	AT3G22590.1	Symbols: PHP, CDC73 | PLANT HOMOLOGOUS TO PARAFIBROMIN | chr3:8003999-8005452 FORWARD LENGTH=415	64.84	3.14e-156	1411
Prupe.1G016900	AT3G22600	Symbols: | Bifunctional inhibitor/lipid-transfer protein/seed storage 2S albumin superfamily protein | chr3:8006711-8007397 REVERSE LENGTH=170	55.23	2.97e-41	414
Prupe.1G017000	AT3G22620.1	Symbols: | Bifunctional inhibitor/lipid-transfer protein/seed storage 2S albumin superfamily protein | chr3:8008615-8009415 FORWARD LENGTH=203	44.26	4.42e-29	311
Prupe.1G017100	No matched	unknown	--	--	--
Prupe.1G017200	AT4G14805.1	Symbols: | Bifunctional inhibitor/lipid-transfer protein/seed storage 2S albumin superfamily protein | chr4:8502374-8503199 REVERSE LENGTH=219	44.44	2.06e-24	271
Prupe.1G017300	AT1G05460.1	Symbols: SDE3 | P-loop containing nucleoside triphosphate hydrolases superfamily protein | chr1:1601357-1604658 REVERSE LENGTH=1002	57.84	0	2750
Prupe.1G017400	AT3G22630.1	Symbols: PBD1, PRCGB | 20S proteasome beta subunit D1 | chr3:8009709-8010774 REVERSE LENGTH=204	86.13	1.08e-104	963
Prupe.1G017500	No matched	unknown	--	--	--
Prupe.1G017600	No matched	unknown	--	--	--
Prupe.1G017700	AT3G22640.1	Symbols: PAP85 | cupin family protein | chr3:8011902-8013883 REVERSE LENGTH=486	33.79	7.41e-64	616
Prupe.1G074000	AT5G46330.1	Symbols: FLS2 | Leucine-rich receptor-like protein kinase family protein | chr5:18791802-18795407 FORWARD LENGTH=1173	32.45	1.97e-145	1322
Prupe.1G074100	No matched	unknown	--	--	--
Prupe.1G074200	AT5G57140.1	Symbols: ATPAP28, PAP28 | purple acid phosphatase 28 | chr5:23149926-23151370 FORWARD LENGTH=397	64.79	3.79e-146	1324
Prupe.1G074300	No matched	unknown	--	--	--
Prupe.1G074400	AT5G57150.1	Symbols: | basic helix-loop-helix (bHLH) DNA-binding superfamily protein | chr5:23152361-23154872 FORWARD LENGTH=247	58.43	1.58e-69	661
Prupe.1G074500	AT2G19270.1	Symbols: | CONTAINS InterPro DOMAIN/s: Mitotic checkpoint protein PRCC, C-terminal (InterPro:IPR018800); Has 930 Blast hits to 533 proteins in 146 species: Archae - 0; Bacteria - 18; Metazoa - 327; Fungi - 143; Plants - 61; Viruses - 0; Other Eukaryotes - 381 (source: NCBI BLink). | chr2:8360349-8361907 REVERSE LENGTH=359	37.47	3.31e-45	454
Prupe.1G074600	AT5G57160.1	Symbols: ATLIG4, LIG4 | DNA ligase IV | chr5:23155150-23161688 REVERSE LENGTH=1219	60.45	0	3843
Prupe.1G074700	AT5G57170.2	Symbols: | Tautomerase/MIF superfamily protein | chr5:23162426-23163140 REVERSE LENGTH=116	87.25	2.16e-47	465
Prupe.1G074800	AT4G26000	Symbols: PEP | RNA-binding KH domain-containing protein | chr4:13197280-13199539 FORWARD LENGTH=495	55.45	1.59e-123	1130
Prupe.1G074900	AT5G57180.2	Symbols: CIA2 | chloroplast import apparatus 2 | chr5:23168393-23170763 FORWARD LENGTH=435	37.18	1.53e-55	543
Prupe.1G075000	No matched	unknown	--	--	--
Prupe.1G075100	AT1G48175.1	Symbols: emb2191 | Cytidine/deoxycytidylate deaminase family protein | chr1:17790957-17792066 FORWARD LENGTH=182	56.28	4.56e-54	526
Prupe.1G075200	No matched	unknown	--	--	--
Prupe.1G075300	No matched	unknown	--	--	--
Prupe.1G075400	AT2G19260.1	Symbols: | RING/FYVE/PHD zinc finger superfamily protein | chr2:8357331-8359931 FORWARD LENGTH=631	48.96	3.4e-57	559
Prupe.1G075500	AT4G29940.1	Symbols: PRHA | pathogenesis related homeodomain protein A | chr4:14648346-14652710 REVERSE LENGTH=796	50.19	4.28e-131	1197
Prupe.1G075600	AT4G30010.1	Symbols: | unknown protein; FUNCTIONS IN: molecular_function unknown; INVOLVED IN: biological_process unknown; LOCATED IN: mitochondrion, plastid; EXPRESSED IN: 26 plant structures; EXPRESSED DURING: 15 growth stages; Has 39 Blast hits to 39 proteins in 18 species: Archae - 0; Bacteria - 0; Metazoa - 0; Fungi - 0; Plants - 39; Viruses - 0; Other Eukaryotes - 0 (source: NCBI BLink). | chr4:1467294…	70.45	1.54e-33	345
Prupe.1G075700	No matched	unknown	--	--	--
Prupe.1G075800	AT2G01600	Symbols: | ENTH/ANTH/VHS superfamily protein | chr2:268975-272356 FORWARD LENGTH=571	58.12	3.63e-158	1430
Prupe.1G076100	AT2G26160.1	Symbols: | F-box family protein with a domain of unknown function (DUF295) | chr2:11138456-11139451 REVERSE LENGTH=331	24.33	1.37e-11	163
Prupe.1G076200	AT2G19180.1	Symbols: | unknown protein; BEST Arabidopsis thaliana protein match is: unknown protein (TAIR:AT1G16840.1); Has 64 Blast hits to 64 proteins in 12 species: Archae - 0; Bacteria - 0; Metazoa - 0; Fungi - 0; Plants - 64; Viruses - 0; Other Eukaryotes - 0 (source: NCBI BLink). | chr2:8324742-8325575 FORWARD LENGTH=179	39.37	2.49e-25	278
Prupe.1G076300	AT4G29960.1	Symbols: | unknown protein; FUNCTIONS IN: molecular_function unknown; INVOLVED IN: biological_process unknown; LOCATED IN: plasma membrane; EXPRESSED IN: 23 plant structures; EXPRESSED DURING: 15 growth stages; Has 30201 Blast hits to 17322 proteins in 780 species: Archae - 12; Bacteria - 1396; Metazoa - 17338; Fungi - 3422; Plants - 5037; Viruses - 0; Other Eukaryotes - 2996 (source: NCBI BLink)…	50.98	1.11e-68	655
Prupe.1G076400	AT4G29950.1	Symbols: | Ypt/Rab-GAP domain of gyp1p superfamily protein | chr4:14657464-14660370 FORWARD LENGTH=828	53.23	0	1990
Prupe.1G076500	AT3G11220.1	Symbols: ELO1 | Paxneb protein-related | chr3:3513830-3515990 REVERSE LENGTH=355	66.56	9.44e-125	1139
Prupe.1G076600	AT2G19170.1	Symbols: SLP3 | subtilisin-like serine protease 3 | chr2:8314154-8317620 REVERSE LENGTH=815	79.42	0	3397
Prupe.1G076700	AT5G57230.1	Symbols: | Thioredoxin superfamily protein | chr5:23190572-23191485 FORWARD LENGTH=160	72.5	5.82e-71	670
Prupe.1G076800	AT4G25850.1	Symbols: ORP4B | OSBP(oxysterol binding protein)-related protein 4B | chr4:13143859-13146654 FORWARD LENGTH=383	52.61	1.79e-113	1042
Prupe.1G076900	No matched	unknown	--	--	--
Prupe.1G077000	AT5G52110.2	Symbols: HCF208 | Protein of unknown function (DUF2930) | chr5:21172159-21173953 REVERSE LENGTH=275	59.55	2.69e-89	832
Prupe.1G077100	AT5G57250.1	Symbols: | Pentatricopeptide repeat (PPR) superfamily protein | chr5:23195609-23198524 REVERSE LENGTH=971	43.19	0	2165
Prupe.1G077200	AT1G31780.1	Symbols: | CONTAINS InterPro DOMAIN/s: Conserved oligomeric complex COG6 (InterPro:IPR010490); Has 384 Blast hits to 379 proteins in 190 species: Archae - 0; Bacteria - 4; Metazoa - 151; Fungi - 156; Plants - 42; Viruses - 0; Other Eukaryotes - 31 (source: NCBI BLink). | chr1:11391341-11394610 FORWARD LENGTH=680	72.6	0	2568
Prupe.1G077300	AT3G19800	Symbols: | Protein of unknown function (DUF177) | chr3:6876153-6877471 FORWARD LENGTH=229	51.68	1.37e-45	454
Prupe.1G077400	AT1G14650.2	Symbols: | SWAP (Suppressor-of-White-APricot)/surp domain-containing protein / ubiquitin family protein | chr1:5028077-5030520 FORWARD LENGTH=785	59.28	0	2159
Prupe.1G078000	AT4G30074.1	Symbols: LCR19 | low-molecular-weight cysteine-rich 19 | chr4:14699844-14700560 REVERSE LENGTH=126	36.7	1.31e-07	121
Prupe.1G078100	AT3G09630.1	Symbols: | Ribosomal protein L4/L1 family | chr3:2953813-2955444 FORWARD LENGTH=406	71.75	6.83e-172	1546
Prupe.1G078200	AT4G24280.1	Symbols: cpHsc70-1 | chloroplast heat shock protein 70-1 | chr4:12590094-12593437 FORWARD LENGTH=718	84.63	0	2916
Prupe.1G078300	AT4G31340.1	Symbols: | myosin heavy chain-related | chr4:15205662-15208950 FORWARD LENGTH=437	36.72	1.81e-70	672
Prupe.1G078400	No matched	unknown	--	--	--
Prupe.1G078500	No matched	unknown	--	--	--
Prupe.1G078600	No matched	unknown	--	--	--
Prupe.1G078700	AT4G30110.1	Symbols: HMA2, ATHMA2 | heavy metal atpase 2 | chr4:14720253-14724577 REVERSE LENGTH=951	66.62	0	2643
Prupe.1G078800	No matched	unknown	--	--	--
Prupe.1G078900	AT5G01320.1	Symbols: | Thiamine pyrophosphate dependent pyruvate decarboxylase family protein | chr5:129484-131625 REVERSE LENGTH=603	70.5	0	2271
Prupe.1G079000	AT2G34400	Symbols: | Pentatricopeptide repeat (PPR-like) superfamily protein | chr2:14516226-14518186 FORWARD LENGTH=621	57.98	0	1764
Prupe.1G079100	AT2G19090.1	Symbols: | Protein of unknown function (DUF630 and DUF632) | chr2:8265178-8267879 REVERSE LENGTH=814	48.69	0	1654
Prupe.1G079200	AT2G19080.1	Symbols: | metaxin-related | chr2:8262818-8264746 FORWARD LENGTH=315	51.18	2.27e-83	782
Prupe.1G079300	AT4G25880.1	Symbols: APUM6, PUM6 | pumilio 6 | chr4:13155518-13159078 FORWARD LENGTH=861	44.62	0	1833
Prupe.1G079400	AT5G57280.1	Symbols: | S-adenosyl-L-methionine-dependent methyltransferases superfamily protein | chr5:23204533-23206485 FORWARD LENGTH=289	68.75	4.72e-114	1046
Prupe.1G079500	AT5G57290.1	Symbols: | 60S acidic ribosomal protein family | chr5:23207049-23207835 REVERSE LENGTH=120	72.46	1.12e-24	268
Prupe.1G079600	AT1G17690.1	Symbols: NOF1 | FUNCTIONS IN: molecular_function unknown; INVOLVED IN: biological_process unknown; LOCATED IN: nucleus; EXPRESSED IN: 24 plant structures; EXPRESSED DURING: 13 growth stages; CONTAINS InterPro DOMAIN/s: Digestive organ expansion factor, predicted (InterPro:IPR010678); Has 25006 Blast hits to 13379 proteins in 904 species: Archae - 102; Bacteria - 5571; Metazoa - 7448; Fungi - 3168…	62.41	0	2022
Prupe.1G086200	AT4G30240.1	Symbols: | Syntaxin/t-SNARE family protein | chr4:14808359-14809745 REVERSE LENGTH=300	45.18	2.34e-61	592
Prupe.1G086300	AT2G18850.1	Symbols: | SET domain-containing protein | chr2:8160788-8163479 FORWARD LENGTH=543	54.78	9.06e-167	1504
Prupe.1G086400	AT5G18610.2	Symbols: | Protein kinase superfamily protein | chr5:6192736-6195371 FORWARD LENGTH=513	50	3.49e-15	187
Prupe.1G086500	AT5G57480.1	Symbols: | P-loop containing nucleoside triphosphate hydrolases superfamily protein | chr5:23279406-23280968 REVERSE LENGTH=520	76.84	0	2038
Prupe.1G086600	AT2G18840.1	Symbols: | Integral membrane Yip1 family protein | chr2:8158288-8159848 FORWARD LENGTH=281	72.5	2.32e-104	962
Prupe.1G086700	AT5G57490.1	Symbols: VDAC4, ATVDAC4 | voltage dependent anion channel 4 | chr5:23283895-23285335 REVERSE LENGTH=274	67.75	5.38e-108	993
Prupe.1G086800	AT1G48830.2	Symbols: | Ribosomal protein S7e family protein | chr1:18059854-18060935 REVERSE LENGTH=191	79.58	5.42e-90	836
Prupe.1G086900	AT5G57500	Symbols: | Galactosyltransferase family protein | chr5:23286406-23287525 REVERSE LENGTH=318	73.08	4.6e-136	1236
Prupe.1G087000	AT5G57500	Symbols: | Galactosyltransferase family protein | chr5:23286406-23287525 REVERSE LENGTH=318	80	1.94e-144	1308
Prupe.1G087100	AT4G19830.1	Symbols: | FKBP-like peptidyl-prolyl cis-trans isomerase family protein | chr4:10772579-10773933 REVERSE LENGTH=229	85.43	2.9e-75	710
Prupe.1G087200	No matched	unknown	--	--	--
Prupe.1G087300	AT5G10770.1	Symbols: | Eukaryotic aspartyl protease family protein | chr5:3403331-3405331 REVERSE LENGTH=474	54.5	6.2e-128	1168
Prupe.1G087400	No matched	unknown	--	--	--
Prupe.1G087500	No matched	unknown	--	--	--
Prupe.1G106200	AT3G17430.1	Symbols: | Nucleotide-sugar transporter family protein | chr3:5966597-5968962 FORWARD LENGTH=375	85.1	0	1637
Prupe.1G106300	AT1G56720.3	Symbols: | Protein kinase superfamily protein | chr1:21263630-21265559 REVERSE LENGTH=492	71.68	0	1791
Prupe.1G106400	AT3G17410.1	Symbols: | Protein kinase superfamily protein | chr3:5956601-5958882 FORWARD LENGTH=364	79.53	1.54e-163	1474
Prupe.1G106500	AT2G47070.1	Symbols: SPL1 | squamosa promoter binding protein-like 1 | chr2:19337144-19340552 FORWARD LENGTH=881	49.45	3.02e-167	1510
Prupe.1G106600	AT2G47070.1	Symbols: SPL1 | squamosa promoter binding protein-like 1 | chr2:19337144-19340552 FORWARD LENGTH=881	44.5	0	2011
Prupe.1G106700	AT3G06430.1	Symbols: EMB2750 | Tetratricopeptide repeat (TPR)-like superfamily protein | chr3:1956658-1958240 REVERSE LENGTH=486	71.58	0	1788
Prupe.1G106800	AT3G53480.1	Symbols: PIS1, PDR9, ATPDR9, ABCG37 | pleiotropic drug resistance 9 | chr3:19825366-19831644 FORWARD LENGTH=1450	64.17	0	5135
Prupe.1G106900	AT3G53480.1	Symbols: PIS1, PDR9, ATPDR9, ABCG37 | pleiotropic drug resistance 9 | chr3:19825366-19831644 FORWARD LENGTH=1450	61.01	0	4781
Prupe.1G107000	AT3G17390.1	Symbols: MTO3, SAMS3, MAT4 | S-adenosylmethionine synthetase family protein | chr3:5952484-5953665 REVERSE LENGTH=393	90.83	0	1914
Prupe.1G107100	AT3G15580.1	Symbols: ATG8I, APG8H | Ubiquitin-like superfamily protein | chr3:5274075-5275000 REVERSE LENGTH=115	76.52	1.1e-50	493
Prupe.1G107200	AT3G17380.1	Symbols: | TRAF-like family protein | chr3:5950240-5952124 FORWARD LENGTH=309	51.63	5.17e-91	848
Prupe.1G107300	AT3G17380.1	Symbols: | TRAF-like family protein | chr3:5950240-5952124 FORWARD LENGTH=309	55.4	3.28e-95	884
Prupe.1G107400	AT3G17380.1	Symbols: | TRAF-like family protein | chr3:5950240-5952124 FORWARD LENGTH=309	57.75	1.85e-107	989
Prupe.1G107500	AT3G17380.1	Symbols: | TRAF-like family protein | chr3:5950240-5952124 FORWARD LENGTH=309	50.97	5.7e-87	813
Prupe.1G107600	AT3G17380.1	Symbols: | TRAF-like family protein | chr3:5950240-5952124 FORWARD LENGTH=309	42.67	2.3e-29	316
Prupe.1G107700	AT3G17380.1	Symbols: | TRAF-like family protein | chr3:5950240-5952124 FORWARD LENGTH=309	49.18	1.44e-79	749
Prupe.1G121400	No matched	unknown	--	--	--
Prupe.1G121500	No matched	unknown	--	--	--
Prupe.1G121600	No matched	unknown	--	--	--
Prupe.1G121700	No matched	unknown	--	--	--
Prupe.1G121800	AT4G16260.1	Symbols: | Glycosyl hydrolase superfamily protein | chr4:9200180-9201441 REVERSE LENGTH=344	63.82	4.81e-122	1116
Prupe.1G121900	AT5G49430.1	Symbols: | WD40/YVTN repeat-like-containing domain;Bromodomain | chr5:20037338-20045454 REVERSE LENGTH=1677	52.35	0	4327
Prupe.1G122000	AT3G16980.1	Symbols: NRPB9A, NRPD9A, NRPE9A | RNA polymerases M/15 Kd subunit | chr3:5794526-5795699 FORWARD LENGTH=114	89.47	1.16e-59	570
Prupe.1G122100	AT5G49400	Symbols: | zinc knuckle (CCHC-type) family protein | chr5:20031154-20031981 FORWARD LENGTH=275	83.15	4.41e-37	381
Prupe.1G122200	AT4G16160.2	Symbols: ATOEP16-2, ATOEP16-S | Mitochondrial import inner membrane translocase subunit Tim17/Tim22/Tim23 family protein | chr4:9157545-9158738 FORWARD LENGTH=178	63.15	6.11e-58	559
Prupe.1G122300	AT3G06670.1	Symbols: | binding | chr3:2105908-2113136 REVERSE LENGTH=865	67.86	0	3086
Prupe.1G122400	AT3G16950.1	Symbols: LPD1, ptlpd1 | lipoamide dehydrogenase 1 | chr3:5786761-5790383 REVERSE LENGTH=570	78.45	0	2333
Prupe.1G122500	AT3G06680.1	Symbols: | Ribosomal L29e protein family | chr3:2114402-2114877 REVERSE LENGTH=83	80.32	1.2e-22	251
Prupe.1G122600	AT4G02080.1	Symbols: ASAR1, ATSARA1C, ATSAR2, SAR2 | secretion-associated RAS super family 2 | chr4:921554-922547 FORWARD LENGTH=193	84.97	2.07e-94	874
Prupe.1G122700	AT3G62560.1	Symbols: | Ras-related small GTP-binding family protein | chr3:23137539-23138880 FORWARD LENGTH=193	84.97	1.1e-93	868
Prupe.1G122800	AT4G16150.1	Symbols: | calmodulin binding;transcription regulators | chr4:9148225-9153048 FORWARD LENGTH=923	54.97	0	2571
Prupe.1G122900	AT3G16920.1	Symbols: CTL2, ATCTL2 | chitinase-like protein 2 | chr3:5776663-5777886 REVERSE LENGTH=348	84.91	1.6e-147	1335
Prupe.1G123000	AT3G16910.1	Symbols: AAE7, ACN1 | acyl-activating enzyme 7 | chr3:5773231-5775411 REVERSE LENGTH=569	76.37	0	2400
Prupe.1G123100	AT5G49360.1	Symbols: BXL1, ATBXL1 | beta-xylosidase 1 | chr5:20012179-20016659 REVERSE LENGTH=774	73.12	0	2948
Prupe.1G123200	AT4G16146.1	Symbols: | cAMP-regulated phosphoprotein 19-related protein | chr4:9142663-9144356 REVERSE LENGTH=102	59.78	6.55e-30	314
Prupe.1G123300	AT5G49350.2	Symbols: | Glycine-rich protein family | chr5:20009834-20011095 REVERSE LENGTH=225	43.75	2.63e-34	355
Prupe.1G124800	AT3G16700	Symbols: | Fumarylacetoacetate (FAA) hydrolase family | chr3:5687809-5689664 FORWARD LENGTH=224	53.33	5.56e-11	150
Prupe.1G124900	AT1G22540.1	Symbols: | Major facilitator superfamily protein | chr1:7964202-7966222 FORWARD LENGTH=557	28.69	8.98e-16	201
Prupe.1G125000	AT1G22540.1	Symbols: | Major facilitator superfamily protein | chr1:7964202-7966222 FORWARD LENGTH=557	37.17	1.2e-20	241
Prupe.1G125100	AT4G15940.1	Symbols: | Fumarylacetoacetate (FAA) hydrolase family | chr4:9038361-9040163 FORWARD LENGTH=222	72.72	2.55e-90	840
Prupe.1G125200	AT4G16144.1	Symbols: AMSH3 | associated molecule with the SH3 domain of STAM 3 | chr4:9138053-9141422 REVERSE LENGTH=507	65.61	0	1706
Prupe.1G125300	AT5G49330.1	Symbols: MYB111, ATMYB111, PFG3 | myb domain protein 111 | chr5:19999147-20001293 REVERSE LENGTH=342	65.05	2.3e-61	593
Prupe.1G125400	AT5G26910.1	Symbols: | unknown protein; BEST Arabidopsis thaliana protein match is: unknown protein (TAIR:AT3G58650.1); Has 1322 Blast hits to 684 proteins in 162 species: Archae - 4; Bacteria - 497; Metazoa - 157; Fungi - 101; Plants - 155; Viruses - 0; Other Eukaryotes - 408 (source: NCBI BLink). | chr5:9466169-9469523 REVERSE LENGTH=853	30.82	1.74e-87	822
Prupe.1G125500	AT2G47480.1	Symbols: | Protein of unknown function (DUF3511) | chr2:19484207-19484539 REVERSE LENGTH=110	57.5	7.12e-09	132
Prupe.1G125600	No matched	unknown	--	--	--
Prupe.1G125700	AT1G10240.1	Symbols: FRS11 | FAR1-related sequence 11 | chr1:3356835-3359271 REVERSE LENGTH=680	60	0	2182
Prupe.1G125800	AT5G49320.1	Symbols: | Protein of unknown function (DUF1218) | chr5:19995083-19996214 REVERSE LENGTH=257	57.72	7.73e-66	629
Prupe.1G125900	AT4G16143.2	Symbols: IMPA-2 | importin alpha isoform 2 | chr4:9134450-9137134 REVERSE LENGTH=535	85.95	0	2380
Prupe.1G126000	AT3G06740.1	Symbols: GATA15 | GATA transcription factor 15 | chr3:2126658-2127265 FORWARD LENGTH=149	62.41	8.53e-44	435
Prupe.1G126100	No matched	unknown	--	--	--
Prupe.1G126200	No matched	unknown	--	--	--
Prupe.1G126300	AT4G16120.1	Symbols: ATSEB1, COBL7, SEB1 | COBRA-like protein-7 precursor | chr4:9116591-9119138 REVERSE LENGTH=661	70.08	0	2288
Prupe.1G126400	AT3G16857.2	Symbols: ARR1, RR1 | response regulator 1 | chr3:5756113-5759139 FORWARD LENGTH=690	53.3	6.49e-175	1575
Prupe.1G126500	AT5G26940.4	Symbols: | Polynucleotidyl transferase, ribonuclease H-like superfamily protein | chr5:9481429-9482647 FORWARD LENGTH=316	46.47	5.47e-50	493
Prupe.1G126600	AT5G49230.1	Symbols: HRB1 | Drought-responsive family protein | chr5:19959048-19960422 REVERSE LENGTH=211	53.88	6.08e-56	543
Prupe.1G126700	AT5G49230.1	Symbols: HRB1 | Drought-responsive family protein | chr5:19959048-19960422 REVERSE LENGTH=211	53.88	1.33e-55	540
Prupe.1G126800	AT4G16100	Symbols: | Protein of unknown function (DUF789) | chr4:9105809-9107986 FORWARD LENGTH=394	49.39	2.11e-91	852
Prupe.1G126900	AT1G24020.2	Symbols: MLP423 | MLP-like protein 423 | chr1:8500653-8501458 REVERSE LENGTH=155	33.54	3.78e-11	154
Prupe.1G127000	AT5G58010.1	Symbols: LRL3 | LJRHL1-like 3 | chr5:23483670-23484889 REVERSE LENGTH=297	70.83	1.64e-14	182
Prupe.1G127100	AT1G24020.2	Symbols: MLP423 | MLP-like protein 423 | chr1:8500653-8501458 REVERSE LENGTH=155	32.07	3.39e-07	120
Prupe.1G127200	AT1G24020.2	Symbols: MLP423 | MLP-like protein 423 | chr1:8500653-8501458 REVERSE LENGTH=155	32.46	4.24e-08	128
Prupe.1G127300	AT1G24020.2	Symbols: MLP423 | MLP-like protein 423 | chr1:8500653-8501458 REVERSE LENGTH=155	30.62	5.73e-08	127
Prupe.1G144800	AT5G18840.1	Symbols: | Major facilitator superfamily protein | chr5:6282954-6286399 FORWARD LENGTH=482	69.38	0	1746
Prupe.1G144900	AT5G18840.1	Symbols: | Major facilitator superfamily protein | chr5:6282954-6286399 FORWARD LENGTH=482	66.46	0	1680
Prupe.1G145000	AT4G03020.2	Symbols: | transducin family protein / WD-40 repeat family protein | chr4:1331704-1334472 REVERSE LENGTH=493	67.01	0	1671
Prupe.1G145100	No matched	unknown	--	--	--
Prupe.1G145200	AT5G18850.1	Symbols: | unknown protein; FUNCTIONS IN: molecular_function unknown; INVOLVED IN: biological_process unknown; LOCATED IN: endomembrane system; EXPRESSED IN: 23 plant structures; EXPRESSED DURING: 13 growth stages; Has 1807 Blast hits to 1807 proteins in 277 species: Archae - 0; Bacteria - 0; Metazoa - 736; Fungi - 347; Plants - 385; Viruses - 0; Other Eukaryotes - 339 (source: NCBI BLink). | chr…	59.34	6.27e-25	271
Prupe.1G145300	AT5G18860.1	Symbols: | inosine-uridine preferring nucleoside hydrolase family protein | chr5:6291023-6295581 FORWARD LENGTH=890	64.68	0	2899
Prupe.1G145400	AT3G21510.1	Symbols: AHP1 | histidine-containing phosphotransmitter 1 | chr3:7578432-7579537 REVERSE LENGTH=154	61.03	4.63e-51	498
Prupe.1G145500	AT5G18900	Symbols: | 2-oxoglutarate (2OG) and Fe(II)-dependent oxygenase superfamily protein | chr5:6304409-6306166 REVERSE LENGTH=298	76.77	1.39e-125	1145
Prupe.1G145600	AT5G18910.1	Symbols: | Protein kinase superfamily protein | chr5:6306994-6309396 REVERSE LENGTH=511	64.44	6.17e-174	1565
Prupe.1G145700	AT5G18570.1	Symbols: EMB269, ATOBGC, CPSAR1 | GTP1/OBG family protein | chr5:6171839-6174823 REVERSE LENGTH=681	48.16	2.8e-100	929
Prupe.1G145800	AT4G15545.1	Symbols: | unknown protein; BEST Arabidopsis thaliana protein match is: unknown protein (TAIR:AT1G16520.1); Has 30201 Blast hits to 17322 proteins in 780 species: Archae - 12; Bacteria - 1396; Metazoa - 17338; Fungi - 3422; Plants - 5037; Viruses - 0; Other Eukaryotes - 2996 (source: NCBI BLink). | chr4:8875932-8877567 FORWARD LENGTH=337	60.99	7.91e-109	1002
Prupe.1G145900	AT3G21570.1	Symbols: | unknown protein; Has 43 Blast hits to 43 proteins in 13 species: Archae - 0; Bacteria - 0; Metazoa - 0; Fungi - 0; Plants - 43; Viruses - 0; Other Eukaryotes - 0 (source: NCBI BLink). | chr3:7600297-7600707 REVERSE LENGTH=136	34.52	1.91e-13	175
Prupe.1G146000	AT5G55310.1	Symbols: TOP1BETA, TOP1 | DNA topoisomerase 1 beta | chr5:22430389-22434590 REVERSE LENGTH=917	71.45	0	2208
Prupe.1G146100	AT3G21550.1	Symbols: DMP2, AtDMP2 | DUF679 domain membrane protein 2 | chr3:7591708-7592262 REVERSE LENGTH=184	60.35	1.85e-56	547
Prupe.1G146200	AT3G21550.1	Symbols: DMP2, AtDMP2 | DUF679 domain membrane protein 2 | chr3:7591708-7592262 REVERSE LENGTH=184	58.37	5.22e-57	551
Prupe.1G146300	AT3G21550.1	Symbols: DMP2, AtDMP2 | DUF679 domain membrane protein 2 | chr3:7591708-7592262 REVERSE LENGTH=184	68.75	1.46e-60	582
Prupe.1G179500	AT5G22440.2	Symbols: | Ribosomal protein L1p/L10e family | chr5:7435328-7436486 REVERSE LENGTH=217	72	5.14e-38	387
Prupe.1G179600	No matched	unknown	--	--	--
Prupe.1G179700	AT5G12890.1	Symbols: | UDP-Glycosyltransferase superfamily protein | chr5:4069658-4071124 REVERSE LENGTH=488	40.86	2.21e-99	922
Prupe.1G179800	AT1G05850.1	Symbols: POM1, ERH2, ELP1, CTL1, ELP, HOT2, ATCTL1 | Chitinase family protein | chr1:1766833-1768117 REVERSE LENGTH=321	80.63	3.64e-143	1297
Prupe.1G179900	AT5G48485.1	Symbols: DIR1 | Bifunctional inhibitor/lipid-transfer protein/seed storage 2S albumin superfamily protein | chr5:19646317-19646625 REVERSE LENGTH=102	38.55	1.75e-10	146
Prupe.1G180000	AT2G43070.1	Symbols: SPPL3, ATSPPL3 | SIGNAL PEPTIDE PEPTIDASE-LIKE 3 | chr2:17911233-17914776 REVERSE LENGTH=540	59.21	1.26e-177	1597
Prupe.1G180100	AT2G43080.1	Symbols: AT-P4H-1 | P4H isoform 1 | chr2:17915755-17918599 FORWARD LENGTH=283	75.52	3.13e-129	1177
Prupe.1G180200	AT3G20000	Symbols: TOM40 | translocase of the outer mitochondrial membrane 40 | chr3:6967685-6970247 FORWARD LENGTH=309	76.19	1.21e-136	1241
Prupe.1G180300	AT5G01110.1	Symbols: | Tetratricopeptide repeat (TPR)-like superfamily protein | chr5:42114-44303 REVERSE LENGTH=729	29.31	5.77e-81	766
Prupe.1G180400	AT2G31970.1	Symbols: RAD50, ATRAD50 | DNA repair-recombination protein (RAD50) | chr2:13600657-13608815 FORWARD LENGTH=1316	57.64	4.84e-48	472
Prupe.1G180500	AT2G31660.1	Symbols: SAD2, URM9 | ARM repeat superfamily protein | chr2:13464519-13471353 FORWARD LENGTH=1040	73.64	0	4052
Prupe.1G180600	AT2G43110.1	Symbols: | unknown protein; Has 212 Blast hits to 211 proteins in 96 species: Archae - 0; Bacteria - 6; Metazoa - 62; Fungi - 91; Plants - 31; Viruses - 0; Other Eukaryotes - 22 (source: NCBI BLink). | chr2:17922067-17924291 FORWARD LENGTH=288	64.97	1.14e-81	766
Prupe.1G180700	AT3G09360.1	Symbols: | Cyclin/Brf1-like TBP-binding protein | chr3:2873796-2878432 FORWARD LENGTH=604	45.93	2.53e-129	1181
Prupe.1G195800	AT3G07500	Symbols: | Far-red impaired responsive (FAR1) family protein | chr3:2392387-2393709 FORWARD LENGTH=217	40.3	1.24e-37	386
Prupe.1G195900	AT2G43280.1	Symbols: | Far-red impaired responsive (FAR1) family protein | chr2:17989739-17990861 FORWARD LENGTH=206	52.29	1.71e-47	470
Prupe.1G196000	AT2G43280.1	Symbols: | Far-red impaired responsive (FAR1) family protein | chr2:17989739-17990861 FORWARD LENGTH=206	79.12	3.27e-86	804
Prupe.1G196100	AT4G22720.2	Symbols: | Actin-like ATPase superfamily protein | chr4:11937467-11938717 FORWARD LENGTH=353	51.74	4.91e-48	472
Prupe.1G196200	AT4G33270.1	Symbols: CDC20.1 | Transducin family protein / WD-40 repeat family protein | chr4:16044545-16046590 REVERSE LENGTH=457	64.84	2.6e-165	1490
Prupe.1G196300	AT4G22720.2	Symbols: | Actin-like ATPase superfamily protein | chr4:11937467-11938717 FORWARD LENGTH=353	90.56	0	1688
Prupe.1G196400	AT3G59470.2	Symbols: | Far-red impaired responsive (FAR1) family protein | chr3:21979099-21980097 REVERSE LENGTH=251	59.59	8.02e-79	741
Prupe.1G196500	AT2G28480.1	Symbols: | RNA-binding CRS1 / YhbY (CRM) domain protein | chr2:12176642-12178031 REVERSE LENGTH=372	65.63	2.46e-113	1041
Prupe.1G196600	No matched	unknown	--	--	--
Prupe.1G196700	AT1G06030.1	Symbols: | pfkB-like carbohydrate kinase family protein | chr1:1826880-1828130 FORWARD LENGTH=329	80.12	3.99e-150	1357
Prupe.1G232000	AT5G14230.1	Symbols: | CONTAINS InterPro DOMAIN/s: Ankyrin repeat-containing domain (InterPro:IPR020683), Ankyrin repeat (InterPro:IPR002110); BEST Arabidopsis thaliana protein match is: XB3 ortholog 2 in Arabidopsis thaliana (TAIR:AT5G57740.1); Has 66374 Blast hits to 25358 proteins in 1201 species: Archae - 121; Bacteria - 8133; Metazoa - 29530; Fungi - 5885; Plants - 3349; Viruses - 785; Other Eukaryotes …	56.48	0	2102
Prupe.1G232100	AT1G27900	Symbols: | RNA helicase family protein | chr1:9715615-9720346 REVERSE LENGTH=700	74.6	0	2781
Prupe.1G232200	No matched	unknown	--	--	--
Prupe.1G232300	AT1G67550.1	Symbols: URE | urease | chr1:25312842-25316911 FORWARD LENGTH=838	73.74	0	3278
Prupe.1G232400	AT1G67560.1	Symbols: LOX6 | PLAT/LH2 domain-containing lipoxygenase family protein | chr1:25319926-25324117 FORWARD LENGTH=917	61.4	0	2848
Prupe.1G232500	AT5G63380.1	Symbols: | AMP-dependent synthetase and ligase family protein | chr5:25387581-25390026 REVERSE LENGTH=562	46.85	1.35e-144	1313
Prupe.1G232600	AT1G67570.1	Symbols: | Protein of unknown function (DUF3537) | chr1:25325318-25326938 FORWARD LENGTH=456	56.63	3.07e-139	1265
Prupe.1G232700	AT1G67580.2	Symbols: | Protein kinase superfamily protein | chr1:25327727-25330965 REVERSE LENGTH=752	62.89	0	2267
Prupe.1G232800	AT1G67590.1	Symbols: | Remorin family protein | chr1:25333137-25334472 REVERSE LENGTH=347	51.54	3.19e-87	816
Prupe.1G232900	AT1G24340.1	Symbols: EMB260, EMB2421 | FAD/NAD(P)-binding oxidoreductase family protein | chr1:8635416-8638866 FORWARD LENGTH=709	69.2	0	2656
Prupe.1G233000	AT1G67600	Symbols: | Acid phosphatase/vanadium-dependent haloperoxidase-related protein | chr1:25336701-25337455 REVERSE LENGTH=163	73.54	1.37e-64	616
Prupe.1G233100	AT1G27880.1	Symbols: | DEAD/DEAH box RNA helicase family protein | chr1:9708940-9713901 FORWARD LENGTH=911	60.15	0	2475
Prupe.1G233200	AT1G27850.1	Symbols: | unknown protein; FUNCTIONS IN: molecular_function unknown; INVOLVED IN: biological_process unknown; LOCATED IN: plasma membrane; EXPRESSED IN: 22 plant structures; EXPRESSED DURING: 13 growth stages; BEST Arabidopsis thaliana protein match is: unknown protein (TAIR:AT2G40070.1); Has 9215 Blast hits to 5316 proteins in 473 species: Archae - 6; Bacteria - 773; Metazoa - 3392; Fungi - 171…	37.04	7.81e-80	757
Prupe.1G233300	AT1G67620.1	Symbols: | Lojap-related protein | chr1:25340585-25341770 FORWARD LENGTH=184	62.4	4.43e-41	414
Prupe.1G233400	AT1G24360.1	Symbols: | NAD(P)-binding Rossmann-fold superfamily protein | chr1:8640820-8643283 FORWARD LENGTH=319	63.43	1.37e-113	1042
Prupe.1G233500	No matched	unknown	--	--	--
Prupe.1G233600	AT5G14280.1	Symbols: | DNA-binding storekeeper protein-related | chr5:4609123-4611444 FORWARD LENGTH=572	54.13	1.64e-68	652
Prupe.1G248800	AT1G17100	Symbols: | SOUL heme-binding family protein | chr1:5844766-5845539 FORWARD LENGTH=232	36.89	3.3e-28	304
Prupe.1G248900	AT1G10760.1	Symbols: SEX1, SOP1, SOP, GWD1, GWD | Pyruvate phosphate dikinase, PEP/pyruvate binding domain | chr1:3581210-3590043 REVERSE LENGTH=1399	65.99	0	4908
Prupe.1G249000	AT1G12940.1	Symbols: ATNRT2.5, NRT2.5 | nitrate transporter2.5 | chr1:4416405-4418337 FORWARD LENGTH=502	69.89	0	1794
Prupe.1G249100	AT1G70540.1	Symbols: EDA24 | Plant invertase/pectin methylesterase inhibitor superfamily protein | chr1:26593973-26594476 FORWARD LENGTH=167	30.14	4.89e-12	163
Prupe.1G249200	AT3G26610.1	Symbols: | Pectin lyase-like superfamily protein | chr3:9777025-9780267 FORWARD LENGTH=470	54.6	3.7e-138	1256
[truncated: 2,796 more rows]

## Sheet: Table S15
Table S15 Putative selective sweeps for low-CR breeding.
Chromosome	Start (bp)	End (bp)
Pp01	6400001	6500000
Pp01	6800001	6900000
[truncated: 109 more rows]

## Sheet: Table S16
Table S16 Chilling requirement test by classifying accessions into low (1) and non-low CR (0).
[truncated: 363 more rows]

[truncated: 2 more sheets: Table S17, Table S18]
